# Supplementary material for: Preselecting Variants from Large-Scale Genome-Wide Association Study Meta-Analyses Increases the Genomic Prediction Accuracy of Growth and Carcass Traits in Large White Pigs
Source: Animals (Basel). 2023 Dec 5;13(24):3746. doi: 10.3390/ani13243746 (PMC10740834; doi:10.3390/ani13243746)
Supplement: Supplementary file 1 [file animals-13-03746-s001.zip]

Archive with 2 entries (2 files):
- Supplementary  figure.pdf
- Supplementary  table.xlsx
