# Supplementary material for: Preselecting Variants from Large-Scale Genome-Wide Association Study Meta-Analyses Increases the Genomic Prediction Accuracy of Growth and Carcass Traits in Large White Pigs
Source: Animals (Basel). 2023 Dec 5;13(24):3746. doi: 10.3390/ani13243746 (PMC10740834; doi:10.3390/ani13243746)
Supplement: Supplementary file 1 [file animals-13-03746-s001.zip › Supplementary table.xlsx]

## Sheet: Table S1
Table 1S Accuracy of the BLUP|GA model with weight parameter based on different SNP preselection strategies for growth and carcass traits in Large White pigs
The proportion of selected top SNPs, %	Strategy	Model	Trait	Accuracy	Accuracy SE	Unbiasednesses	Unbiasednesses SE
1	P_top_Chip	BLUP|GA_W=0.9	ADG100	0.132736	0.00878297	1.24528	0.137836
5	P_top_Chip	BLUP|GA_W=0.9	ADG100	0.230402	0.00831551	1.04898	0.0592831
10	P_top_Chip	BLUP|GA_W=0.9	ADG100	0.246276	0.00793492	1.04357	0.0520744
20	P_top_Chip	BLUP|GA_W=0.9	ADG100	0.245473	0.00763433	1.04997	0.0516834
40	P_top_Chip	BLUP|GA_W=0.9	ADG100	0.256909	0.00712874	1.03913	0.0460395
60	P_top_Chip	BLUP|GA_W=0.9	ADG100	0.258128	0.00688459	1.03762	0.0448081
80	P_top_Chip	BLUP|GA_W=0.9	ADG100	0.259115	0.00684245	1.03585	0.0440938
100	P_top_Chip	BLUP|GA_W=0.9	ADG100	0.260524	0.00682079	1.03524	0.0437517
1	P_top_Chip	BLUP|GA_W=0.9	BFT100	0.233499	0.00814474	1.04796	0.0490969
5	P_top_Chip	BLUP|GA_W=0.9	BFT100	0.295373	0.00703902	1.02973	0.0348014
10	P_top_Chip	BLUP|GA_W=0.9	BFT100	0.305827	0.00649356	1.02079	0.0307902
20	P_top_Chip	BLUP|GA_W=0.9	BFT100	0.327899	0.00640584	1.01241	0.0286244
40	P_top_Chip	BLUP|GA_W=0.9	BFT100	0.33959	0.00666036	1.01051	0.0292238
60	P_top_Chip	BLUP|GA_W=0.9	BFT100	0.343108	0.00670152	1.00912	0.0296467
80	P_top_Chip	BLUP|GA_W=0.9	BFT100	0.342453	0.00671978	1.00744	0.0296903
100	P_top_Chip	BLUP|GA_W=0.9	BFT100	0.341831	0.00673208	1.00728	0.0298231
1	P_top_Chip	BLUP|GA_W=0.9	DAYS100	0.11176	0.00855808	1.52528	0.222464
5	P_top_Chip	BLUP|GA_W=0.9	DAYS100	0.191434	0.00847738	1.10239	0.074204
10	P_top_Chip	BLUP|GA_W=0.9	DAYS100	0.209862	0.00824669	1.06443	0.0625677
20	P_top_Chip	BLUP|GA_W=0.9	DAYS100	0.236127	0.00752189	1.05553	0.0508558
40	P_top_Chip	BLUP|GA_W=0.9	DAYS100	0.24228	0.00717438	1.04673	0.0483129
60	P_top_Chip	BLUP|GA_W=0.9	DAYS100	0.249335	0.00702677	1.04465	0.0462579
80	P_top_Chip	BLUP|GA_W=0.9	DAYS100	0.250193	0.00699222	1.04673	0.046056
100	P_top_Chip	BLUP|GA_W=0.9	DAYS100	0.250151	0.00698026	1.0471	0.0459951
1	P_top_Chip	BLUP|GA_W=0.7	ADG100	0.177446	0.00838826	1.10642	0.0822667
5	P_top_Chip	BLUP|GA_W=0.7	ADG100	0.243039	0.00797542	1.03797	0.0534104
10	P_top_Chip	BLUP|GA_W=0.7	ADG100	0.255275	0.00763756	1.03668	0.0485526
20	P_top_Chip	BLUP|GA_W=0.7	ADG100	0.252818	0.00735944	1.04314	0.0483585
40	P_top_Chip	BLUP|GA_W=0.7	ADG100	0.259791	0.00699762	1.03708	0.0449314
60	P_top_Chip	BLUP|GA_W=0.7	ADG100	0.25993	0.0068084	1.03652	0.0441618
80	P_top_Chip	BLUP|GA_W=0.7	ADG100	0.26034	0.00677407	1.03533	0.0436485
100	P_top_Chip	BLUP|GA_W=0.7	ADG100	0.261297	0.00675759	1.03491	0.0434029
1	P_top_Chip	BLUP|GA_W=0.7	BFT100	0.272706	0.00738119	1.0202	0.0390335
5	P_top_Chip	BLUP|GA_W=0.7	BFT100	0.313705	0.00672153	1.01774	0.031884
10	P_top_Chip	BLUP|GA_W=0.7	BFT100	0.318681	0.00639763	1.01247	0.0298795
20	P_top_Chip	BLUP|GA_W=0.7	BFT100	0.33402	0.0064324	1.00908	0.0288025
40	P_top_Chip	BLUP|GA_W=0.7	BFT100	0.340865	0.00671391	1.0085	0.0296152
60	P_top_Chip	BLUP|GA_W=0.7	BFT100	0.342544	0.00677198	1.00783	0.0301154
80	P_top_Chip	BLUP|GA_W=0.7	BFT100	0.341542	0.00679612	1.00659	0.0302162
100	P_top_Chip	BLUP|GA_W=0.7	BFT100	0.34091	0.00680792	1.00649	0.0303373
1	P_top_Chip	BLUP|GA_W=0.7	DAYS100	0.158997	0.00818147	1.20239	0.101526
5	P_top_Chip	BLUP|GA_W=0.7	DAYS100	0.21055	0.00826196	1.08125	0.0644904
10	P_top_Chip	BLUP|GA_W=0.7	DAYS100	0.223281	0.00797502	1.05495	0.056626
20	P_top_Chip	BLUP|GA_W=0.7	DAYS100	0.241666	0.00736195	1.05366	0.0491154
40	P_top_Chip	BLUP|GA_W=0.7	DAYS100	0.245294	0.00706823	1.04808	0.0474584
60	P_top_Chip	BLUP|GA_W=0.7	DAYS100	0.250139	0.00695015	1.04726	0.0460598
80	P_top_Chip	BLUP|GA_W=0.7	DAYS100	0.250581	0.00692021	1.04897	0.0459344
100	P_top_Chip	BLUP|GA_W=0.7	DAYS100	0.250467	0.00691007	1.04928	0.0458925
1	P_top_Chip	BLUP|GA_W=0.5	ADG100	0.215711	0.00800183	1.05351	0.0598781
5	P_top_Chip	BLUP|GA_W=0.5	ADG100	0.253137	0.00759662	1.03182	0.0489612
10	P_top_Chip	BLUP|GA_W=0.5	ADG100	0.261425	0.00733142	1.03319	0.0460091
20	P_top_Chip	BLUP|GA_W=0.5	ADG100	0.25801	0.00709967	1.0387	0.0458957
40	P_top_Chip	BLUP|GA_W=0.5	ADG100	0.261487	0.00686576	1.03581	0.0440378
60	P_top_Chip	BLUP|GA_W=0.5	ADG100	0.260958	0.0067296	1.03577	0.0435989
80	P_top_Chip	BLUP|GA_W=0.5	ADG100	0.260982	0.00670352	1.03502	0.0432583
100	P_top_Chip	BLUP|GA_W=0.5	ADG100	0.261565	0.00669194	1.03476	0.043096
1	P_top_Chip	BLUP|GA_W=0.5	BFT100	0.304499	0.0069084	1.00268	0.0333127
5	P_top_Chip	BLUP|GA_W=0.5	BFT100	0.327894	0.00663508	1.00995	0.0306548
10	P_top_Chip	BLUP|GA_W=0.5	BFT100	0.328698	0.00647535	1.00754	0.0298347
20	P_top_Chip	BLUP|GA_W=0.5	BFT100	0.337596	0.00655751	1.00699	0.029389
40	P_top_Chip	BLUP|GA_W=0.5	BFT100	0.340545	0.00680113	1.00698	0.0302189
60	P_top_Chip	BLUP|GA_W=0.5	BFT100	0.340865	0.00685823	1.00672	0.0307084
80	P_top_Chip	BLUP|GA_W=0.5	BFT100	0.339744	0.00688241	1.00586	0.0308372
100	P_top_Chip	BLUP|GA_W=0.5	BFT100	0.339174	0.00689251	1.0058	0.0309398
1	P_top_Chip	BLUP|GA_W=0.5	DAYS100	0.200764	0.00795348	1.10952	0.0698737
5	P_top_Chip	BLUP|GA_W=0.5	DAYS100	0.227502	0.00793217	1.06613	0.0567804
10	P_top_Chip	BLUP|GA_W=0.5	DAYS100	0.234607	0.00765738	1.05074	0.052146
20	P_top_Chip	BLUP|GA_W=0.5	DAYS100	0.245789	0.00718639	1.05342	0.0477878
40	P_top_Chip	BLUP|GA_W=0.5	DAYS100	0.247437	0.00695706	1.05023	0.0468032
60	P_top_Chip	BLUP|GA_W=0.5	DAYS100	0.250408	0.00686851	1.05013	0.0459218
80	P_top_Chip	BLUP|GA_W=0.5	DAYS100	0.250551	0.00684452	1.0514	0.0458509
100	P_top_Chip	BLUP|GA_W=0.5	DAYS100	0.250409	0.00683659	1.05164	0.0458244
1	P_top_Chip	BLUP|GA_W=0.3	ADG100	0.242055	0.00757649	1.03366	0.0498802
5	P_top_Chip	BLUP|GA_W=0.3	ADG100	0.260001	0.00720011	1.03005	0.0456897
10	P_top_Chip	BLUP|GA_W=0.3	ADG100	0.264339	0.00701892	1.03228	0.0441768
20	P_top_Chip	BLUP|GA_W=0.3	ADG100	0.260878	0.00685587	1.03615	0.0441188
40	P_top_Chip	BLUP|GA_W=0.3	ADG100	0.261911	0.00672987	1.03515	0.0433125
60	P_top_Chip	BLUP|GA_W=0.3	ADG100	0.261158	0.00664669	1.0353	0.043108
80	P_top_Chip	BLUP|GA_W=0.3	ADG100	0.260994	0.00662996	1.0349	0.0429182
100	P_top_Chip	BLUP|GA_W=0.3	ADG100	0.26128	0.00662308	1.03477	0.0428283
1	P_top_Chip	BLUP|GA_W=0.3	BFT100	0.3254	0.00680455	0.99784	0.0309094
5	P_top_Chip	BLUP|GA_W=0.3	BFT100	0.336667	0.0067426	1.00571	0.0305029
10	P_top_Chip	BLUP|GA_W=0.3	BFT100	0.334735	0.00667474	1.00513	0.0303888
20	P_top_Chip	BLUP|GA_W=0.3	BFT100	0.338129	0.00675131	1.0057	0.0303683
40	P_top_Chip	BLUP|GA_W=0.3	BFT100	0.338343	0.00691649	1.00582	0.0310671
60	P_top_Chip	BLUP|GA_W=0.3	BFT100	0.337875	0.00695952	1.00576	0.0314602
80	P_top_Chip	BLUP|GA_W=0.3	BFT100	0.336906	0.00697844	1.00525	0.0315825
100	P_top_Chip	BLUP|GA_W=0.3	BFT100	0.336479	0.00698564	1.00523	0.0316567
1	P_top_Chip	BLUP|GA_W=0.3	DAYS100	0.229514	0.00765541	1.0718	0.0564254
5	P_top_Chip	BLUP|GA_W=0.3	DAYS100	0.240583	0.00750635	1.05776	0.0510858
10	P_top_Chip	BLUP|GA_W=0.3	DAYS100	0.243229	0.00729337	1.0509	0.0488542
20	P_top_Chip	BLUP|GA_W=0.3	DAYS100	0.24837	0.00698908	1.05452	0.0467872
40	P_top_Chip	BLUP|GA_W=0.3	DAYS100	0.248635	0.00683726	1.05305	0.0463049
60	P_top_Chip	BLUP|GA_W=0.3	DAYS100	0.250083	0.0067806	1.05323	0.0458375
80	P_top_Chip	BLUP|GA_W=0.3	DAYS100	0.250053	0.00676443	1.05403	0.0458068
100	P_top_Chip	BLUP|GA_W=0.3	DAYS100	0.249927	0.00675923	1.05419	0.0457928
1	P_top_Chip	BLUP|GA_W=0.1	ADG100	0.259134	0.00700289	1.02887	0.0441026
5	P_top_Chip	BLUP|GA_W=0.1	ADG100	0.262297	0.00676862	1.03213	0.0432983
10	P_top_Chip	BLUP|GA_W=0.1	ADG100	0.262996	0.00668989	1.03353	0.0428923
20	P_top_Chip	BLUP|GA_W=0.1	ADG100	0.260983	0.00662482	1.0351	0.0429055
40	P_top_Chip	BLUP|GA_W=0.1	ADG100	0.260848	0.00658714	1.03499	0.0427383
60	P_top_Chip	BLUP|GA_W=0.1	ADG100	0.260416	0.00655868	1.03509	0.0426903
80	P_top_Chip	BLUP|GA_W=0.1	ADG100	0.260291	0.0065527	1.03497	0.0426326
100	P_top_Chip	BLUP|GA_W=0.1	ADG100	0.260363	0.00655044	1.03493	0.0426053
1	P_top_Chip	BLUP|GA_W=0.1	BFT100	0.337587	0.00691258	0.999367	0.0306584
5	P_top_Chip	BLUP|GA_W=0.1	BFT100	0.337245	0.00696938	1.00396	0.0314842
10	P_top_Chip	BLUP|GA_W=0.1	BFT100	0.334592	0.00695896	1.0043	0.0317261
20	P_top_Chip	BLUP|GA_W=0.1	BFT100	0.334432	0.00699799	1.00488	0.0319082
40	P_top_Chip	BLUP|GA_W=0.1	BFT100	0.333678	0.00706007	1.00496	0.0322593
60	P_top_Chip	BLUP|GA_W=0.1	BFT100	0.33322	0.00707781	1.00496	0.032438
80	P_top_Chip	BLUP|GA_W=0.1	BFT100	0.332768	0.00708584	1.0048	0.0325
100	P_top_Chip	BLUP|GA_W=0.1	BFT100	0.332591	0.00708871	1.0048	0.0325309
1	P_top_Chip	BLUP|GA_W=0.1	DAYS100	0.247586	0.00713536	1.05583	0.0482122
5	P_top_Chip	BLUP|GA_W=0.1	DAYS100	0.24832	0.0069708	1.05599	0.0470879
10	P_top_Chip	BLUP|GA_W=0.1	DAYS100	0.248136	0.00687397	1.05488	0.0465686
20	P_top_Chip	BLUP|GA_W=0.1	DAYS100	0.248992	0.00676252	1.05681	0.0460687
40	P_top_Chip	BLUP|GA_W=0.1	DAYS100	0.248713	0.00670583	1.05647	0.0459477
60	P_top_Chip	BLUP|GA_W=0.1	DAYS100	0.249057	0.00668551	1.05661	0.0458115
80	P_top_Chip	BLUP|GA_W=0.1	DAYS100	0.249001	0.00667947	1.05689	0.0458059
100	P_top_Chip	BLUP|GA_W=0.1	DAYS100	0.248944	0.00667759	1.05694	0.045802
1	G_top_Chip	BLUP|GA_W=0.9	ADG100	0.259635	0.007165	0.495749	0.0175151
5	G_top_Chip	BLUP|GA_W=0.9	ADG100	0.265084	0.0080577	0.492412	0.0196327
10	G_top_Chip	BLUP|GA_W=0.9	ADG100	0.263684	0.00759217	0.503689	0.0198172
20	G_top_Chip	BLUP|GA_W=0.9	ADG100	0.266757	0.00762394	0.545066	0.0219669
40	G_top_Chip	BLUP|GA_W=0.9	ADG100	0.269246	0.00724395	0.650807	0.0259913
60	G_top_Chip	BLUP|GA_W=0.9	ADG100	0.266979	0.00695857	0.795886	0.0320591
80	G_top_Chip	BLUP|GA_W=0.9	ADG100	0.262388	0.00683287	0.9773	0.0406545
100	G_top_Chip	BLUP|GA_W=0.9	ADG100	0.260524	0.00682079	1.03524	0.0437517
1	G_top_Chip	BLUP|GA_W=0.9	BFT100	0.28692	0.00593141	0.50685	0.0123527
5	G_top_Chip	BLUP|GA_W=0.9	BFT100	0.33152	0.00581441	0.561601	0.0123434
10	G_top_Chip	BLUP|GA_W=0.9	BFT100	0.338033	0.00635748	0.583842	0.0136788
20	G_top_Chip	BLUP|GA_W=0.9	BFT100	0.345444	0.00662893	0.627507	0.0158295
40	G_top_Chip	BLUP|GA_W=0.9	BFT100	0.348923	0.00670168	0.722592	0.0194566
60	G_top_Chip	BLUP|GA_W=0.9	BFT100	0.346889	0.00669514	0.839697	0.0235623
80	G_top_Chip	BLUP|GA_W=0.9	BFT100	0.343288	0.00671578	0.971256	0.0284046
100	G_top_Chip	BLUP|GA_W=0.9	BFT100	0.341831	0.00673208	1.00728	0.0298231
1	G_top_Chip	BLUP|GA_W=0.9	DAYS100	0.247097	0.00778707	0.47968	0.0187324
5	G_top_Chip	BLUP|GA_W=0.9	DAYS100	0.238225	0.00761058	0.450808	0.0184383
10	G_top_Chip	BLUP|GA_W=0.9	DAYS100	0.247405	0.0073558	0.479935	0.0189299
20	G_top_Chip	BLUP|GA_W=0.9	DAYS100	0.256291	0.00723574	0.534026	0.0210984
40	G_top_Chip	BLUP|GA_W=0.9	DAYS100	0.25833	0.00711886	0.644655	0.0259578
60	G_top_Chip	BLUP|GA_W=0.9	DAYS100	0.256294	0.00693518	0.800398	0.0328445
80	G_top_Chip	BLUP|GA_W=0.9	DAYS100	0.251741	0.00696753	0.990779	0.0427815
100	G_top_Chip	BLUP|GA_W=0.9	DAYS100	0.250151	0.00698026	1.0471	0.0459951
1	G_top_Chip	BLUP|GA_W=0.7	ADG100	0.262179	0.00739328	0.512603	0.0187607
5	G_top_Chip	BLUP|GA_W=0.7	ADG100	0.266512	0.00806644	0.512617	0.020791
10	G_top_Chip	BLUP|GA_W=0.7	ADG100	0.266026	0.0076176	0.5306	0.0211209
20	G_top_Chip	BLUP|GA_W=0.7	ADG100	0.268508	0.0075166	0.579525	0.0233737
40	G_top_Chip	BLUP|GA_W=0.7	ADG100	0.269764	0.00711574	0.694871	0.0277105
60	G_top_Chip	BLUP|GA_W=0.7	ADG100	0.26693	0.0068701	0.8355	0.0336635
80	G_top_Chip	BLUP|GA_W=0.7	ADG100	0.262768	0.00676999	0.989389	0.0409967
100	G_top_Chip	BLUP|GA_W=0.7	ADG100	0.261297	0.00675759	1.03491	0.0434029
1	G_top_Chip	BLUP|GA_W=0.7	BFT100	0.299107	0.00585944	0.536689	0.012912
5	G_top_Chip	BLUP|GA_W=0.7	BFT100	0.33563	0.00595696	0.585016	0.013204
10	G_top_Chip	BLUP|GA_W=0.7	BFT100	0.341593	0.00646586	0.610724	0.0147491
20	G_top_Chip	BLUP|GA_W=0.7	BFT100	0.347335	0.00667992	0.658947	0.017006
40	G_top_Chip	BLUP|GA_W=0.7	BFT100	0.348855	0.00676845	0.759301	0.0209327
60	G_top_Chip	BLUP|GA_W=0.7	BFT100	0.345747	0.00678015	0.869161	0.0250037
80	G_top_Chip	BLUP|GA_W=0.7	BFT100	0.342119	0.00679882	0.978303	0.0291954
100	G_top_Chip	BLUP|GA_W=0.7	BFT100	0.34091	0.00680792	1.00649	0.0303373
1	G_top_Chip	BLUP|GA_W=0.7	DAYS100	0.250076	0.00788937	0.49828	0.0198246
5	G_top_Chip	BLUP|GA_W=0.7	DAYS100	0.241867	0.0076712	0.475672	0.019711
10	G_top_Chip	BLUP|GA_W=0.7	DAYS100	0.249853	0.00738395	0.507777	0.0203805
20	G_top_Chip	BLUP|GA_W=0.7	DAYS100	0.256788	0.00722588	0.567449	0.0227594
40	G_top_Chip	BLUP|GA_W=0.7	DAYS100	0.258368	0.00704263	0.690349	0.028017
60	G_top_Chip	BLUP|GA_W=0.7	DAYS100	0.255866	0.00688364	0.842495	0.0348321
80	G_top_Chip	BLUP|GA_W=0.7	DAYS100	0.251733	0.00690285	1.00482	0.0433717
100	G_top_Chip	BLUP|GA_W=0.7	DAYS100	0.250467	0.00691007	1.04928	0.0458925
1	G_top_Chip	BLUP|GA_W=0.5	ADG100	0.264504	0.00759063	0.53884	0.0204042
5	G_top_Chip	BLUP|GA_W=0.5	ADG100	0.268343	0.0079725	0.544463	0.0222492
10	G_top_Chip	BLUP|GA_W=0.5	ADG100	0.26828	0.0075501	0.570456	0.0228771
20	G_top_Chip	BLUP|GA_W=0.5	ADG100	0.269909	0.00734162	0.629129	0.0253141
40	G_top_Chip	BLUP|GA_W=0.5	ADG100	0.269539	0.00696105	0.752218	0.0299534
60	G_top_Chip	BLUP|GA_W=0.5	ADG100	0.266213	0.00677373	0.880782	0.0355336
80	G_top_Chip	BLUP|GA_W=0.5	ADG100	0.262651	0.0067026	1.0018	0.0413676
100	G_top_Chip	BLUP|GA_W=0.5	ADG100	0.261565	0.00669194	1.03476	0.043096
1	G_top_Chip	BLUP|GA_W=0.5	BFT100	0.310469	0.00595023	0.574102	0.0139988
5	G_top_Chip	BLUP|GA_W=0.5	BFT100	0.33996	0.00614956	0.618545	0.0145707
10	G_top_Chip	BLUP|GA_W=0.5	BFT100	0.344594	0.00659673	0.648134	0.0163183
20	G_top_Chip	BLUP|GA_W=0.5	BFT100	0.348226	0.00676053	0.702098	0.0187436
40	G_top_Chip	BLUP|GA_W=0.5	BFT100	0.347446	0.00684973	0.804717	0.0228757
60	G_top_Chip	BLUP|GA_W=0.5	BFT100	0.343527	0.00687187	0.901472	0.0266912
80	G_top_Chip	BLUP|GA_W=0.5	BFT100	0.340125	0.0068878	0.985448	0.0300835
100	G_top_Chip	BLUP|GA_W=0.5	BFT100	0.339174	0.00689251	1.0058	0.0309398
1	G_top_Chip	BLUP|GA_W=0.5	DAYS100	0.252827	0.00794556	0.525909	0.0213169
5	G_top_Chip	BLUP|GA_W=0.5	DAYS100	0.246326	0.0076503	0.513287	0.021451
10	G_top_Chip	BLUP|GA_W=0.5	DAYS100	0.25277	0.00734242	0.550442	0.0223929
20	G_top_Chip	BLUP|GA_W=0.5	DAYS100	0.257458	0.00714243	0.618141	0.025072
40	G_top_Chip	BLUP|GA_W=0.5	DAYS100	0.257841	0.00693854	0.751088	0.0307078
60	G_top_Chip	BLUP|GA_W=0.5	DAYS100	0.254873	0.00682286	0.89113	0.0371578
80	G_top_Chip	BLUP|GA_W=0.5	DAYS100	0.251351	0.00683317	1.01932	0.0439989
100	G_top_Chip	BLUP|GA_W=0.5	DAYS100	0.250409	0.00683659	1.05164	0.0458244
1	G_top_Chip	BLUP|GA_W=0.3	ADG100	0.26777	0.00769062	0.588455	0.0230061
5	G_top_Chip	BLUP|GA_W=0.3	ADG100	0.270722	0.00770327	0.604557	0.024629
10	G_top_Chip	BLUP|GA_W=0.3	ADG100	0.270298	0.00732466	0.641276	0.0257331
20	G_top_Chip	BLUP|GA_W=0.3	ADG100	0.270253	0.00706655	0.710469	0.0284151
40	G_top_Chip	BLUP|GA_W=0.3	ADG100	0.267916	0.0067823	0.831509	0.033156
60	G_top_Chip	BLUP|GA_W=0.3	ADG100	0.264593	0.00667094	0.933822	0.0378044
80	G_top_Chip	BLUP|GA_W=0.3	ADG100	0.26197	0.00663028	1.01464	0.0417778
100	G_top_Chip	BLUP|GA_W=0.3	ADG100	0.26128	0.00662308	1.03477	0.0428283
1	G_top_Chip	BLUP|GA_W=0.3	BFT100	0.322974	0.00617422	0.631098	0.0160031
5	G_top_Chip	BLUP|GA_W=0.3	BFT100	0.344067	0.00642856	0.674811	0.0170044
10	G_top_Chip	BLUP|GA_W=0.3	BFT100	0.346413	0.00676336	0.709839	0.0189752
20	G_top_Chip	BLUP|GA_W=0.3	BFT100	0.347153	0.00687635	0.768971	0.0215804
40	G_top_Chip	BLUP|GA_W=0.3	BFT100	0.343921	0.00694763	0.864214	0.0256043
60	G_top_Chip	BLUP|GA_W=0.3	BFT100	0.33986	0.00697141	0.937881	0.0287443
80	G_top_Chip	BLUP|GA_W=0.3	BFT100	0.33713	0.00698347	0.992798	0.0311085
100	G_top_Chip	BLUP|GA_W=0.3	BFT100	0.336479	0.00698564	1.00523	0.0316567
1	G_top_Chip	BLUP|GA_W=0.3	DAYS100	0.256632	0.00788041	0.577165	0.0237411
5	G_top_Chip	BLUP|GA_W=0.3	DAYS100	0.251951	0.00747705	0.581857	0.0243479
10	G_top_Chip	BLUP|GA_W=0.3	DAYS100	0.25599	0.00717582	0.627589	0.0257441
20	G_top_Chip	BLUP|GA_W=0.3	DAYS100	0.257615	0.00696519	0.70452	0.0288053
40	G_top_Chip	BLUP|GA_W=0.3	DAYS100	0.256106	0.006814	0.836555	0.0345595
60	G_top_Chip	BLUP|GA_W=0.3	DAYS100	0.253094	0.00675355	0.948528	0.0399896
80	G_top_Chip	BLUP|GA_W=0.3	DAYS100	0.250527	0.00675812	1.0344	0.0446749
100	G_top_Chip	BLUP|GA_W=0.3	DAYS100	0.249927	0.00675923	1.05419	0.0457928
1	G_top_Chip	BLUP|GA_W=0.1	ADG100	0.271755	0.00737607	0.732928	0.029421
5	G_top_Chip	BLUP|GA_W=0.1	ADG100	0.270865	0.00703939	0.768663	0.0308453
10	G_top_Chip	BLUP|GA_W=0.1	ADG100	0.268717	0.00682571	0.812305	0.0324528
20	G_top_Chip	BLUP|GA_W=0.1	ADG100	0.266421	0.00668693	0.873387	0.0349499
40	G_top_Chip	BLUP|GA_W=0.1	ADG100	0.263567	0.00659576	0.950214	0.0383689
60	G_top_Chip	BLUP|GA_W=0.1	ADG100	0.261708	0.00656488	0.997686	0.0407069
80	G_top_Chip	BLUP|GA_W=0.1	ADG100	0.260612	0.006553	1.02808	0.0422471
100	G_top_Chip	BLUP|GA_W=0.1	ADG100	0.260363	0.00655044	1.03493	0.0426053
1	G_top_Chip	BLUP|GA_W=0.1	BFT100	0.337457	0.00666246	0.764012	0.0214305
5	G_top_Chip	BLUP|GA_W=0.1	BFT100	0.343976	0.00685248	0.809476	0.0230827
10	G_top_Chip	BLUP|GA_W=0.1	BFT100	0.34261	0.00698721	0.845233	0.025029
20	G_top_Chip	BLUP|GA_W=0.1	BFT100	0.340177	0.00703632	0.892423	0.0272387
40	G_top_Chip	BLUP|GA_W=0.1	BFT100	0.336458	0.00706909	0.947878	0.029842
60	G_top_Chip	BLUP|GA_W=0.1	BFT100	0.334089	0.00708262	0.980297	0.0313862
80	G_top_Chip	BLUP|GA_W=0.1	BFT100	0.332846	0.00708809	1.00055	0.032331
100	G_top_Chip	BLUP|GA_W=0.1	BFT100	0.332591	0.00708871	1.0048	0.0325309
1	G_top_Chip	BLUP|GA_W=0.1	DAYS100	0.26087	0.00734691	0.727197	0.0300876
5	G_top_Chip	BLUP|GA_W=0.1	DAYS100	0.256394	0.00696637	0.764895	0.0317925
10	G_top_Chip	BLUP|GA_W=0.1	DAYS100	0.256063	0.00681097	0.815423	0.0337553
20	G_top_Chip	BLUP|GA_W=0.1	DAYS100	0.254242	0.00672026	0.881864	0.0367139
40	G_top_Chip	BLUP|GA_W=0.1	DAYS100	0.251903	0.00668909	0.965895	0.0408458
60	G_top_Chip	BLUP|GA_W=0.1	DAYS100	0.250214	0.00667643	1.01787	0.0435981
80	G_top_Chip	BLUP|GA_W=0.1	DAYS100	0.24916	0.00667747	1.05019	0.0454191
100	G_top_Chip	BLUP|GA_W=0.1	DAYS100	0.248944	0.00667759	1.05694	0.045802
0.1	P_top_WGS	BLUP|GA_W=0.9	ADG100	0.0782756	0.0080514	2.60237	0.658117
0.3	P_top_WGS	BLUP|GA_W=0.9	ADG100	0.10465	0.0083213	1.39481	0.152432
0.5	P_top_WGS	BLUP|GA_W=0.9	ADG100	0.141412	0.00839457	1.24108	0.107351
1	P_top_WGS	BLUP|GA_W=0.9	ADG100	0.167503	0.00860531	1.16832	0.0870718
5	P_top_WGS	BLUP|GA_W=0.9	ADG100	0.238864	0.00846888	1.07427	0.0606187
10	P_top_WGS	BLUP|GA_W=0.9	ADG100	0.254263	0.0081086	1.0624	0.0543185
20	P_top_WGS	BLUP|GA_W=0.9	ADG100	0.257775	0.00791207	1.05267	0.0513341
40	P_top_WGS	BLUP|GA_W=0.9	ADG100	0.259886	0.00763327	1.04425	0.0479618
60	P_top_WGS	BLUP|GA_W=0.9	ADG100	0.261948	0.00753986	1.04001	0.0463405
80	P_top_WGS	BLUP|GA_W=0.9	ADG100	0.262437	0.00749833	1.03824	0.0458381
100	P_top_WGS	BLUP|GA_W=0.9	ADG100	0.262704	0.00749311	1.03789	0.0457372
0.1	P_top_WGS	BLUP|GA_W=0.9	BFT100	0.227146	0.00606839	1.02154	0.0434055
0.3	P_top_WGS	BLUP|GA_W=0.9	BFT100	0.254856	0.00787852	1.05349	0.0453512
0.5	P_top_WGS	BLUP|GA_W=0.9	BFT100	0.257721	0.00781507	1.05148	0.044178
1	P_top_WGS	BLUP|GA_W=0.9	BFT100	0.277991	0.00719886	1.0398	0.0377333
5	P_top_WGS	BLUP|GA_W=0.9	BFT100	0.331675	0.00660609	1.01742	0.0282887
10	P_top_WGS	BLUP|GA_W=0.9	BFT100	0.341649	0.00651655	1.01253	0.0270894
20	P_top_WGS	BLUP|GA_W=0.9	BFT100	0.348622	0.00656531	1.01015	0.027233
40	P_top_WGS	BLUP|GA_W=0.9	BFT100	0.3514	0.00668103	1.01136	0.0282363
60	P_top_WGS	BLUP|GA_W=0.9	BFT100	0.350826	0.00676645	1.01095	0.0286139
80	P_top_WGS	BLUP|GA_W=0.9	BFT100	0.349789	0.00682305	1.01106	0.0289534
100	P_top_WGS	BLUP|GA_W=0.9	BFT100	0.34954	0.00684355	1.01086	0.0290249
0.1	P_top_WGS	BLUP|GA_W=0.9	DAYS100	0.0868235	0.00799064	2.42887	0.664068
0.3	P_top_WGS	BLUP|GA_W=0.9	DAYS100	0.142066	0.00721873	1.23883	0.103949
0.5	P_top_WGS	BLUP|GA_W=0.9	DAYS100	0.159252	0.00772021	1.19359	0.0894507
1	P_top_WGS	BLUP|GA_W=0.9	DAYS100	0.192049	0.00789817	1.15627	0.0691285
5	P_top_WGS	BLUP|GA_W=0.9	DAYS100	0.243454	0.00835395	1.09132	0.0565183
10	P_top_WGS	BLUP|GA_W=0.9	DAYS100	0.246629	0.00795379	1.07403	0.0526714
20	P_top_WGS	BLUP|GA_W=0.9	DAYS100	0.246667	0.00768108	1.06769	0.0512103
40	P_top_WGS	BLUP|GA_W=0.9	DAYS100	0.248463	0.00747455	1.05886	0.048996
60	P_top_WGS	BLUP|GA_W=0.9	DAYS100	0.251293	0.0073712	1.0547	0.0476099
80	P_top_WGS	BLUP|GA_W=0.9	DAYS100	0.251727	0.00735191	1.05344	0.0473896
100	P_top_WGS	BLUP|GA_W=0.9	DAYS100	0.25204	0.00734525	1.0531	0.0472862
0.1	P_top_WGS	BLUP|GA_W=0.7	ADG100	0.18009	0.00781621	1.10452	0.0781579
0.3	P_top_WGS	BLUP|GA_W=0.7	ADG100	0.159714	0.00788848	1.17394	0.0910727
0.5	P_top_WGS	BLUP|GA_W=0.7	ADG100	0.190803	0.00834299	1.11805	0.0753153
1	P_top_WGS	BLUP|GA_W=0.7	ADG100	0.202279	0.00841876	1.10208	0.0689071
5	P_top_WGS	BLUP|GA_W=0.7	ADG100	0.248896	0.0083058	1.06014	0.0552021
10	P_top_WGS	BLUP|GA_W=0.7	ADG100	0.259721	0.00798125	1.05278	0.0510274
20	P_top_WGS	BLUP|GA_W=0.7	ADG100	0.261035	0.00780335	1.04635	0.0492038
40	P_top_WGS	BLUP|GA_W=0.7	ADG100	0.261389	0.00756911	1.04039	0.0468969
60	P_top_WGS	BLUP|GA_W=0.7	ADG100	0.262428	0.00748767	1.03728	0.0457464
80	P_top_WGS	BLUP|GA_W=0.7	ADG100	0.262549	0.00745144	1.03594	0.0453883
100	P_top_WGS	BLUP|GA_W=0.7	ADG100	0.26268	0.00744637	1.03566	0.0453185
0.1	P_top_WGS	BLUP|GA_W=0.7	BFT100	0.307817	0.00669679	1.00192	0.0330689
0.3	P_top_WGS	BLUP|GA_W=0.7	BFT100	0.294971	0.00746144	1.02691	0.0364812
0.5	P_top_WGS	BLUP|GA_W=0.7	BFT100	0.292451	0.00738901	1.02843	0.0363257
1	P_top_WGS	BLUP|GA_W=0.7	BFT100	0.305145	0.0068548	1.02126	0.0324059
5	P_top_WGS	BLUP|GA_W=0.7	BFT100	0.340239	0.00660268	1.01455	0.027962
10	P_top_WGS	BLUP|GA_W=0.7	BFT100	0.34695	0.00657764	1.01149	0.0273165
20	P_top_WGS	BLUP|GA_W=0.7	BFT100	0.350307	0.00665671	1.00975	0.0277039
40	P_top_WGS	BLUP|GA_W=0.7	BFT100	0.350494	0.00679008	1.01052	0.0287388
60	P_top_WGS	BLUP|GA_W=0.7	BFT100	0.349334	0.00687124	1.01017	0.0291469
80	P_top_WGS	BLUP|GA_W=0.7	BFT100	0.348227	0.00692159	1.01026	0.0294633
100	P_top_WGS	BLUP|GA_W=0.7	BFT100	0.347943	0.00693889	1.0101	0.0295316
0.1	P_top_WGS	BLUP|GA_W=0.7	DAYS100	0.170522	0.00719052	1.11288	0.0701082
0.3	P_top_WGS	BLUP|GA_W=0.7	DAYS100	0.199091	0.00763571	1.12016	0.0649616
0.5	P_top_WGS	BLUP|GA_W=0.7	DAYS100	0.200083	0.00785015	1.11912	0.066125
1	P_top_WGS	BLUP|GA_W=0.7	DAYS100	0.217041	0.00794343	1.11604	0.0603364
5	P_top_WGS	BLUP|GA_W=0.7	DAYS100	0.250052	0.00822313	1.0799	0.0534291
10	P_top_WGS	BLUP|GA_W=0.7	DAYS100	0.250931	0.00785638	1.0674	0.0507177
20	P_top_WGS	BLUP|GA_W=0.7	DAYS100	0.249711	0.00759676	1.06273	0.0497433
40	P_top_WGS	BLUP|GA_W=0.7	DAYS100	0.250125	0.00741771	1.05626	0.0482969
60	P_top_WGS	BLUP|GA_W=0.7	DAYS100	0.251885	0.00733116	1.05318	0.0473191
80	P_top_WGS	BLUP|GA_W=0.7	DAYS100	0.252028	0.00731309	1.05221	0.0471736
100	P_top_WGS	BLUP|GA_W=0.7	DAYS100	0.252217	0.00730685	1.05195	0.0470979
0.1	P_top_WGS	BLUP|GA_W=0.5	ADG100	0.226459	0.00793198	1.05362	0.0547226
0.3	P_top_WGS	BLUP|GA_W=0.5	ADG100	0.2148	0.00823331	1.07947	0.0645781
0.5	P_top_WGS	BLUP|GA_W=0.5	ADG100	0.226778	0.0083525	1.06445	0.0596041
1	P_top_WGS	BLUP|GA_W=0.5	ADG100	0.230059	0.00825371	1.06422	0.0575798
5	P_top_WGS	BLUP|GA_W=0.5	ADG100	0.256558	0.00810619	1.04891	0.0510704
10	P_top_WGS	BLUP|GA_W=0.5	ADG100	0.263284	0.00782647	1.04473	0.0484171
20	P_top_WGS	BLUP|GA_W=0.5	ADG100	0.262976	0.0076736	1.04071	0.047386
40	P_top_WGS	BLUP|GA_W=0.5	ADG100	0.262119	0.00749115	1.03672	0.0459452
60	P_top_WGS	BLUP|GA_W=0.5	ADG100	0.262395	0.00742576	1.03456	0.0451971
80	P_top_WGS	BLUP|GA_W=0.5	ADG100	0.262275	0.00739678	1.03361	0.0449642
100	P_top_WGS	BLUP|GA_W=0.5	ADG100	0.262308	0.00739238	1.03342	0.0449206
0.1	P_top_WGS	BLUP|GA_W=0.5	BFT100	0.325088	0.00683418	1.00224	0.0315508
0.3	P_top_WGS	BLUP|GA_W=0.5	BFT100	0.319389	0.00710451	1.01262	0.0319324
0.5	P_top_WGS	BLUP|GA_W=0.5	BFT100	0.316793	0.00706763	1.01394	0.0318103
1	P_top_WGS	BLUP|GA_W=0.5	BFT100	0.32419	0.00672719	1.01187	0.0299619
5	P_top_WGS	BLUP|GA_W=0.5	BFT100	0.345724	0.00667489	1.01247	0.0281062
10	P_top_WGS	BLUP|GA_W=0.5	BFT100	0.349446	0.00669775	1.01058	0.0278916
20	P_top_WGS	BLUP|GA_W=0.5	BFT100	0.350033	0.00678905	1.0093	0.0284233
40	P_top_WGS	BLUP|GA_W=0.5	BFT100	0.348542	0.00691865	1.00964	0.0293973
60	P_top_WGS	BLUP|GA_W=0.5	BFT100	0.347133	0.00698841	1.00937	0.0297901
80	P_top_WGS	BLUP|GA_W=0.5	BFT100	0.346101	0.00702932	1.00943	0.0300611
100	P_top_WGS	BLUP|GA_W=0.5	BFT100	0.345827	0.00704276	1.00931	0.0301211
0.1	P_top_WGS	BLUP|GA_W=0.5	DAYS100	0.216402	0.00742028	1.07435	0.0543791
0.3	P_top_WGS	BLUP|GA_W=0.5	DAYS100	0.228263	0.00775978	1.08628	0.0553658
0.5	P_top_WGS	BLUP|GA_W=0.5	DAYS100	0.226975	0.00787261	1.08419	0.0562895
1	P_top_WGS	BLUP|GA_W=0.5	DAYS100	0.235314	0.00793654	1.08805	0.0547216
5	P_top_WGS	BLUP|GA_W=0.5	DAYS100	0.25465	0.00802234	1.06979	0.0508106
10	P_top_WGS	BLUP|GA_W=0.5	DAYS100	0.25381	0.00771484	1.06148	0.0490884
20	P_top_WGS	BLUP|GA_W=0.5	DAYS100	0.251762	0.00749369	1.05828	0.0485391
40	P_top_WGS	BLUP|GA_W=0.5	DAYS100	0.25118	0.00735102	1.05384	0.0477039
60	P_top_WGS	BLUP|GA_W=0.5	DAYS100	0.252075	0.00728422	1.05171	0.0470748
80	P_top_WGS	BLUP|GA_W=0.5	DAYS100	0.252022	0.007269	1.05102	0.0469895
100	P_top_WGS	BLUP|GA_W=0.5	DAYS100	0.252113	0.00726377	1.05083	0.0469389
0.1	P_top_WGS	BLUP|GA_W=0.3	ADG100	0.244337	0.00795825	1.04002	0.0502651
0.3	P_top_WGS	BLUP|GA_W=0.3	ADG100	0.242982	0.00815522	1.04771	0.0533708
0.5	P_top_WGS	BLUP|GA_W=0.3	ADG100	0.248106	0.00815488	1.04328	0.051819
1	P_top_WGS	BLUP|GA_W=0.3	ADG100	0.249074	0.00803354	1.04436	0.0509588
5	P_top_WGS	BLUP|GA_W=0.3	ADG100	0.261492	0.00784998	1.0398	0.0478722
10	P_top_WGS	BLUP|GA_W=0.3	ADG100	0.264627	0.00763358	1.03769	0.0463239
20	P_top_WGS	BLUP|GA_W=0.3	ADG100	0.263343	0.00751803	1.03545	0.0458368
40	P_top_WGS	BLUP|GA_W=0.3	ADG100	0.261948	0.00739738	1.03311	0.0450984
60	P_top_WGS	BLUP|GA_W=0.3	ADG100	0.261772	0.00735325	1.03182	0.0446941
80	P_top_WGS	BLUP|GA_W=0.3	ADG100	0.261555	0.00733384	1.03125	0.044569
100	P_top_WGS	BLUP|GA_W=0.3	ADG100	0.261535	0.0073307	1.03113	0.044547
0.1	P_top_WGS	BLUP|GA_W=0.3	BFT100	0.334417	0.00690723	1.00262	0.0308576
0.3	P_top_WGS	BLUP|GA_W=0.3	BFT100	0.334381	0.00691145	1.00636	0.0298364
0.5	P_top_WGS	BLUP|GA_W=0.3	BFT100	0.33313	0.00691553	1.00702	0.0297369
1	P_top_WGS	BLUP|GA_W=0.3	BFT100	0.337007	0.00676667	1.00769	0.0291475
5	P_top_WGS	BLUP|GA_W=0.3	BFT100	0.347701	0.00682999	1.01048	0.0287871
10	P_top_WGS	BLUP|GA_W=0.3	BFT100	0.348717	0.00688273	1.00948	0.0289081
20	P_top_WGS	BLUP|GA_W=0.3	BFT100	0.347517	0.00696701	1.00867	0.0294728
40	P_top_WGS	BLUP|GA_W=0.3	BFT100	0.345392	0.00706941	1.00873	0.0302571
60	P_top_WGS	BLUP|GA_W=0.3	BFT100	0.34413	0.00711942	1.00856	0.0305711
80	P_top_WGS	BLUP|GA_W=0.3	BFT100	0.343342	0.00714728	1.0086	0.0307676
100	P_top_WGS	BLUP|GA_W=0.3	BFT100	0.343129	0.00715609	1.00853	0.030812
0.1	P_top_WGS	BLUP|GA_W=0.3	DAYS100	0.234851	0.00761547	1.06255	0.0514092
0.3	P_top_WGS	BLUP|GA_W=0.3	DAYS100	0.243168	0.0077601	1.06725	0.0512387
0.5	P_top_WGS	BLUP|GA_W=0.3	DAYS100	0.243029	0.00780091	1.0646	0.0513547
1	P_top_WGS	BLUP|GA_W=0.3	DAYS100	0.247311	0.00782384	1.06852	0.0509161
5	P_top_WGS	BLUP|GA_W=0.3	DAYS100	0.256736	0.00774621	1.06072	0.0486777
10	P_top_WGS	BLUP|GA_W=0.3	DAYS100	0.254873	0.00752556	1.05603	0.0477913
20	P_top_WGS	BLUP|GA_W=0.3	DAYS100	0.252587	0.00736922	1.05415	0.0475884
40	P_top_WGS	BLUP|GA_W=0.3	DAYS100	0.251529	0.00727357	1.05154	0.0472154
60	P_top_WGS	BLUP|GA_W=0.3	DAYS100	0.251804	0.00723015	1.05028	0.0468807
80	P_top_WGS	BLUP|GA_W=0.3	DAYS100	0.251665	0.00721959	1.04986	0.0468416
100	P_top_WGS	BLUP|GA_W=0.3	DAYS100	0.25169	0.00721597	1.04974	0.0468135
0.1	P_top_WGS	BLUP|GA_W=0.1	ADG100	0.255773	0.0078306	1.03043	0.0471833
0.3	P_top_WGS	BLUP|GA_W=0.1	ADG100	0.259539	0.00781311	1.03241	0.0472078
0.5	P_top_WGS	BLUP|GA_W=0.1	ADG100	0.260822	0.00775519	1.03193	0.0467776
1	P_top_WGS	BLUP|GA_W=0.1	ADG100	0.260652	0.00764504	1.03228	0.0462876
5	P_top_WGS	BLUP|GA_W=0.1	ADG100	0.262344	0.00748339	1.03166	0.0452059
10	P_top_WGS	BLUP|GA_W=0.1	ADG100	0.262668	0.00738173	1.03101	0.044664
20	P_top_WGS	BLUP|GA_W=0.1	ADG100	0.261542	0.00733067	1.03026	0.0445573
40	P_top_WGS	BLUP|GA_W=0.1	ADG100	0.260638	0.00728588	1.02945	0.0443642
60	P_top_WGS	BLUP|GA_W=0.1	ADG100	0.260431	0.00726937	1.02902	0.0442461
80	P_top_WGS	BLUP|GA_W=0.1	ADG100	0.260301	0.00726217	1.02882	0.0442101
100	P_top_WGS	BLUP|GA_W=0.1	ADG100	0.260278	0.00726095	1.02878	0.0442043
0.1	P_top_WGS	BLUP|GA_W=0.1	BFT100	0.34111	0.00699701	1.00253	0.0304557
0.3	P_top_WGS	BLUP|GA_W=0.1	BFT100	0.343481	0.00693791	1.00384	0.0295034
0.5	P_top_WGS	BLUP|GA_W=0.1	BFT100	0.343119	0.00698187	1.00433	0.0295903
1	P_top_WGS	BLUP|GA_W=0.1	BFT100	0.343594	0.00699484	1.0059	0.029807
5	P_top_WGS	BLUP|GA_W=0.1	BFT100	0.344129	0.00711188	1.00826	0.0304072
10	P_top_WGS	BLUP|GA_W=0.1	BFT100	0.343356	0.00715718	1.00807	0.0306715
20	P_top_WGS	BLUP|GA_W=0.1	BFT100	0.342054	0.00720178	1.00784	0.0310255
40	P_top_WGS	BLUP|GA_W=0.1	BFT100	0.340777	0.00724637	1.00782	0.031391
60	P_top_WGS	BLUP|GA_W=0.1	BFT100	0.340183	0.00726623	1.00776	0.0315304
80	P_top_WGS	BLUP|GA_W=0.1	BFT100	0.339853	0.00727675	1.00778	0.0316101
100	P_top_WGS	BLUP|GA_W=0.1	BFT100	0.339763	0.00727997	1.00776	0.0316285
0.1	P_top_WGS	BLUP|GA_W=0.1	DAYS100	0.247721	0.00764422	1.05243	0.0492364
0.3	P_top_WGS	BLUP|GA_W=0.1	DAYS100	0.252058	0.00757858	1.05258	0.0481447
0.5	P_top_WGS	BLUP|GA_W=0.1	DAYS100	0.25242	0.00754316	1.05162	0.0479384
1	P_top_WGS	BLUP|GA_W=0.1	DAYS100	0.253573	0.00750839	1.05371	0.0478505
5	P_top_WGS	BLUP|GA_W=0.1	DAYS100	0.254682	0.0073724	1.05225	0.0470976
10	P_top_WGS	BLUP|GA_W=0.1	DAYS100	0.253095	0.00728118	1.0508	0.0469006
20	P_top_WGS	BLUP|GA_W=0.1	DAYS100	0.251703	0.0072202	1.05016	0.0469112
40	P_top_WGS	BLUP|GA_W=0.1	DAYS100	0.251002	0.0071846	1.04928	0.0468393
60	P_top_WGS	BLUP|GA_W=0.1	DAYS100	0.250983	0.00716893	1.04885	0.0467435
80	P_top_WGS	BLUP|GA_W=0.1	DAYS100	0.250894	0.00716494	1.04871	0.0467352
100	P_top_WGS	BLUP|GA_W=0.1	DAYS100	0.250891	0.00716357	1.04867	0.0467268
1	P_top_WGS	BLUP|GA_W=0.9	ADG100	0.132736	0.00878297	1.24528	0.137836
5	P_top_WGS	BLUP|GA_W=0.9	ADG100	0.230402	0.00831551	1.04898	0.0592831
10	P_top_WGS	BLUP|GA_W=0.9	ADG100	0.246276	0.00793492	1.04357	0.0520744
20	P_top_WGS	BLUP|GA_W=0.9	ADG100	0.245473	0.00763433	1.04997	0.0516834
40	P_top_WGS	BLUP|GA_W=0.9	ADG100	0.256909	0.00712874	1.03913	0.0460395
60	P_top_WGS	BLUP|GA_W=0.9	ADG100	0.258128	0.00688459	1.03762	0.0448081
80	P_top_WGS	BLUP|GA_W=0.9	ADG100	0.259115	0.00684245	1.03585	0.0440938
100	P_top_WGS	BLUP|GA_W=0.9	ADG100	0.260524	0.00682079	1.03524	0.0437517
1	P_top_WGS	BLUP|GA_W=0.9	BFT100	0.233499	0.00814474	1.04796	0.0490969
5	P_top_WGS	BLUP|GA_W=0.9	BFT100	0.295373	0.00703902	1.02973	0.0348014
10	P_top_WGS	BLUP|GA_W=0.9	BFT100	0.305827	0.00649356	1.02079	0.0307902
20	P_top_WGS	BLUP|GA_W=0.9	BFT100	0.327899	0.00640584	1.01241	0.0286244
40	P_top_WGS	BLUP|GA_W=0.9	BFT100	0.33959	0.00666036	1.01051	0.0292238
60	P_top_WGS	BLUP|GA_W=0.9	BFT100	0.343108	0.00670152	1.00912	0.0296467
80	P_top_WGS	BLUP|GA_W=0.9	BFT100	0.342453	0.00671978	1.00744	0.0296903
100	P_top_WGS	BLUP|GA_W=0.9	BFT100	0.341831	0.00673208	1.00728	0.0298231
1	P_top_WGS	BLUP|GA_W=0.9	DAYS100	0.11176	0.00855808	1.52528	0.222464
5	P_top_WGS	BLUP|GA_W=0.9	DAYS100	0.191434	0.00847738	1.10239	0.074204
10	P_top_WGS	BLUP|GA_W=0.9	DAYS100	0.209862	0.00824669	1.06443	0.0625677
20	P_top_WGS	BLUP|GA_W=0.9	DAYS100	0.236127	0.00752189	1.05553	0.0508558
40	P_top_WGS	BLUP|GA_W=0.9	DAYS100	0.24228	0.00717438	1.04673	0.0483129
60	P_top_WGS	BLUP|GA_W=0.9	DAYS100	0.249335	0.00702677	1.04465	0.0462579
80	P_top_WGS	BLUP|GA_W=0.9	DAYS100	0.250193	0.00699222	1.04673	0.046056
100	P_top_WGS	BLUP|GA_W=0.9	DAYS100	0.250151	0.00698026	1.0471	0.0459951
1	P_top_WGS	BLUP|GA_W=0.7	ADG100	0.177446	0.00838826	1.10642	0.0822667
5	P_top_WGS	BLUP|GA_W=0.7	ADG100	0.243039	0.00797542	1.03797	0.0534104
10	P_top_WGS	BLUP|GA_W=0.7	ADG100	0.255275	0.00763756	1.03668	0.0485526
20	P_top_WGS	BLUP|GA_W=0.7	ADG100	0.252818	0.00735944	1.04314	0.0483585
40	P_top_WGS	BLUP|GA_W=0.7	ADG100	0.259791	0.00699762	1.03708	0.0449314
60	P_top_WGS	BLUP|GA_W=0.7	ADG100	0.25993	0.0068084	1.03652	0.0441618
80	P_top_WGS	BLUP|GA_W=0.7	ADG100	0.26034	0.00677407	1.03533	0.0436485
100	P_top_WGS	BLUP|GA_W=0.7	ADG100	0.261297	0.00675759	1.03491	0.0434029
1	P_top_WGS	BLUP|GA_W=0.7	BFT100	0.272706	0.00738119	1.0202	0.0390335
5	P_top_WGS	BLUP|GA_W=0.7	BFT100	0.313705	0.00672153	1.01774	0.031884
10	P_top_WGS	BLUP|GA_W=0.7	BFT100	0.318681	0.00639763	1.01247	0.0298795
20	P_top_WGS	BLUP|GA_W=0.7	BFT100	0.33402	0.0064324	1.00908	0.0288025
40	P_top_WGS	BLUP|GA_W=0.7	BFT100	0.340865	0.00671391	1.0085	0.0296152
60	P_top_WGS	BLUP|GA_W=0.7	BFT100	0.342544	0.00677198	1.00783	0.0301154
80	P_top_WGS	BLUP|GA_W=0.7	BFT100	0.341542	0.00679612	1.00659	0.0302162
100	P_top_WGS	BLUP|GA_W=0.7	BFT100	0.34091	0.00680792	1.00649	0.0303373
1	P_top_WGS	BLUP|GA_W=0.7	DAYS100	0.158997	0.00818147	1.20239	0.101526
5	P_top_WGS	BLUP|GA_W=0.7	DAYS100	0.21055	0.00826196	1.08125	0.0644904
10	P_top_WGS	BLUP|GA_W=0.7	DAYS100	0.223281	0.00797502	1.05495	0.056626
20	P_top_WGS	BLUP|GA_W=0.7	DAYS100	0.241666	0.00736195	1.05366	0.0491154
40	P_top_WGS	BLUP|GA_W=0.7	DAYS100	0.245294	0.00706823	1.04808	0.0474584
60	P_top_WGS	BLUP|GA_W=0.7	DAYS100	0.250139	0.00695015	1.04726	0.0460598
80	P_top_WGS	BLUP|GA_W=0.7	DAYS100	0.250581	0.00692021	1.04897	0.0459344
100	P_top_WGS	BLUP|GA_W=0.7	DAYS100	0.250467	0.00691007	1.04928	0.0458925
1	P_top_WGS	BLUP|GA_W=0.5	ADG100	0.215711	0.00800183	1.05351	0.0598781
5	P_top_WGS	BLUP|GA_W=0.5	ADG100	0.253137	0.00759662	1.03182	0.0489612
10	P_top_WGS	BLUP|GA_W=0.5	ADG100	0.261425	0.00733142	1.03319	0.0460091
20	P_top_WGS	BLUP|GA_W=0.5	ADG100	0.25801	0.00709967	1.0387	0.0458957
40	P_top_WGS	BLUP|GA_W=0.5	ADG100	0.261487	0.00686576	1.03581	0.0440378
60	P_top_WGS	BLUP|GA_W=0.5	ADG100	0.260958	0.0067296	1.03577	0.0435989
80	P_top_WGS	BLUP|GA_W=0.5	ADG100	0.260982	0.00670352	1.03502	0.0432583
100	P_top_WGS	BLUP|GA_W=0.5	ADG100	0.261565	0.00669194	1.03476	0.043096
1	P_top_WGS	BLUP|GA_W=0.5	BFT100	0.304499	0.0069084	1.00268	0.0333127
5	P_top_WGS	BLUP|GA_W=0.5	BFT100	0.327894	0.00663508	1.00995	0.0306548
10	P_top_WGS	BLUP|GA_W=0.5	BFT100	0.328698	0.00647535	1.00754	0.0298347
20	P_top_WGS	BLUP|GA_W=0.5	BFT100	0.337596	0.00655751	1.00699	0.029389
40	P_top_WGS	BLUP|GA_W=0.5	BFT100	0.340545	0.00680113	1.00698	0.0302189
60	P_top_WGS	BLUP|GA_W=0.5	BFT100	0.340865	0.00685823	1.00672	0.0307084
80	P_top_WGS	BLUP|GA_W=0.5	BFT100	0.339744	0.00688241	1.00586	0.0308372
100	P_top_WGS	BLUP|GA_W=0.5	BFT100	0.339174	0.00689251	1.0058	0.0309398
1	P_top_WGS	BLUP|GA_W=0.5	DAYS100	0.200764	0.00795348	1.10952	0.0698737
5	P_top_WGS	BLUP|GA_W=0.5	DAYS100	0.227502	0.00793217	1.06613	0.0567804
10	P_top_WGS	BLUP|GA_W=0.5	DAYS100	0.234607	0.00765738	1.05074	0.052146
20	P_top_WGS	BLUP|GA_W=0.5	DAYS100	0.245789	0.00718639	1.05342	0.0477878
40	P_top_WGS	BLUP|GA_W=0.5	DAYS100	0.247437	0.00695706	1.05023	0.0468032
60	P_top_WGS	BLUP|GA_W=0.5	DAYS100	0.250408	0.00686851	1.05013	0.0459218
80	P_top_WGS	BLUP|GA_W=0.5	DAYS100	0.250551	0.00684452	1.0514	0.0458509
100	P_top_WGS	BLUP|GA_W=0.5	DAYS100	0.250409	0.00683659	1.05164	0.0458244
1	P_top_WGS	BLUP|GA_W=0.3	ADG100	0.242055	0.00757649	1.03366	0.0498802
5	P_top_WGS	BLUP|GA_W=0.3	ADG100	0.260001	0.00720011	1.03005	0.0456897
10	P_top_WGS	BLUP|GA_W=0.3	ADG100	0.264339	0.00701892	1.03228	0.0441768
20	P_top_WGS	BLUP|GA_W=0.3	ADG100	0.260878	0.00685587	1.03615	0.0441188
40	P_top_WGS	BLUP|GA_W=0.3	ADG100	0.261911	0.00672987	1.03515	0.0433125
60	P_top_WGS	BLUP|GA_W=0.3	ADG100	0.261158	0.00664669	1.0353	0.043108
80	P_top_WGS	BLUP|GA_W=0.3	ADG100	0.260994	0.00662996	1.0349	0.0429182
100	P_top_WGS	BLUP|GA_W=0.3	ADG100	0.26128	0.00662308	1.03477	0.0428283
1	P_top_WGS	BLUP|GA_W=0.3	BFT100	0.3254	0.00680455	0.99784	0.0309094
5	P_top_WGS	BLUP|GA_W=0.3	BFT100	0.336667	0.0067426	1.00571	0.0305029
10	P_top_WGS	BLUP|GA_W=0.3	BFT100	0.334735	0.00667474	1.00513	0.0303888
20	P_top_WGS	BLUP|GA_W=0.3	BFT100	0.338129	0.00675131	1.0057	0.0303683
40	P_top_WGS	BLUP|GA_W=0.3	BFT100	0.338343	0.00691649	1.00582	0.0310671
60	P_top_WGS	BLUP|GA_W=0.3	BFT100	0.337875	0.00695952	1.00576	0.0314602
80	P_top_WGS	BLUP|GA_W=0.3	BFT100	0.336906	0.00697844	1.00525	0.0315825
100	P_top_WGS	BLUP|GA_W=0.3	BFT100	0.336479	0.00698564	1.00523	0.0316567
1	P_top_WGS	BLUP|GA_W=0.3	DAYS100	0.229514	0.00765541	1.0718	0.0564254
5	P_top_WGS	BLUP|GA_W=0.3	DAYS100	0.240583	0.00750635	1.05776	0.0510858
10	P_top_WGS	BLUP|GA_W=0.3	DAYS100	0.243229	0.00729337	1.0509	0.0488542
20	P_top_WGS	BLUP|GA_W=0.3	DAYS100	0.24837	0.00698908	1.05452	0.0467872
40	P_top_WGS	BLUP|GA_W=0.3	DAYS100	0.248635	0.00683726	1.05305	0.0463049
60	P_top_WGS	BLUP|GA_W=0.3	DAYS100	0.250083	0.0067806	1.05323	0.0458375
80	P_top_WGS	BLUP|GA_W=0.3	DAYS100	0.250053	0.00676443	1.05403	0.0458068
100	P_top_WGS	BLUP|GA_W=0.3	DAYS100	0.249927	0.00675923	1.05419	0.0457928
1	P_top_WGS	BLUP|GA_W=0.1	ADG100	0.259134	0.00700289	1.02887	0.0441026
5	P_top_WGS	BLUP|GA_W=0.1	ADG100	0.262297	0.00676862	1.03213	0.0432983
10	P_top_WGS	BLUP|GA_W=0.1	ADG100	0.262996	0.00668989	1.03353	0.0428923
20	P_top_WGS	BLUP|GA_W=0.1	ADG100	0.260983	0.00662482	1.0351	0.0429055
40	P_top_WGS	BLUP|GA_W=0.1	ADG100	0.260848	0.00658714	1.03499	0.0427383
60	P_top_WGS	BLUP|GA_W=0.1	ADG100	0.260416	0.00655868	1.03509	0.0426903
80	P_top_WGS	BLUP|GA_W=0.1	ADG100	0.260291	0.0065527	1.03497	0.0426326
100	P_top_WGS	BLUP|GA_W=0.1	ADG100	0.260363	0.00655044	1.03493	0.0426053
1	P_top_WGS	BLUP|GA_W=0.1	BFT100	0.337587	0.00691258	0.999367	0.0306584
5	P_top_WGS	BLUP|GA_W=0.1	BFT100	0.337245	0.00696938	1.00396	0.0314842
10	P_top_WGS	BLUP|GA_W=0.1	BFT100	0.334592	0.00695896	1.0043	0.0317261
20	P_top_WGS	BLUP|GA_W=0.1	BFT100	0.334432	0.00699799	1.00488	0.0319082
40	P_top_WGS	BLUP|GA_W=0.1	BFT100	0.333678	0.00706007	1.00496	0.0322593
60	P_top_WGS	BLUP|GA_W=0.1	BFT100	0.33322	0.00707781	1.00496	0.032438
80	P_top_WGS	BLUP|GA_W=0.1	BFT100	0.332768	0.00708584	1.0048	0.0325
100	P_top_WGS	BLUP|GA_W=0.1	BFT100	0.332591	0.00708871	1.0048	0.0325309
1	P_top_WGS	BLUP|GA_W=0.1	DAYS100	0.247586	0.00713536	1.05583	0.0482122
5	P_top_WGS	BLUP|GA_W=0.1	DAYS100	0.24832	0.0069708	1.05599	0.0470879
10	P_top_WGS	BLUP|GA_W=0.1	DAYS100	0.248136	0.00687397	1.05488	0.0465686
20	P_top_WGS	BLUP|GA_W=0.1	DAYS100	0.248992	0.00676252	1.05681	0.0460687
40	P_top_WGS	BLUP|GA_W=0.1	DAYS100	0.248713	0.00670583	1.05647	0.0459477
60	P_top_WGS	BLUP|GA_W=0.1	DAYS100	0.249057	0.00668551	1.05661	0.0458115
80	P_top_WGS	BLUP|GA_W=0.1	DAYS100	0.249001	0.00667947	1.05689	0.0458059
100	P_top_WGS	BLUP|GA_W=0.1	DAYS100	0.248944	0.00667759	1.05694	0.045802
0.1	G_top_WGS	BLUP|GA_W=0.9	ADG100	0.222077	0.00778271	0.443362	0.0173877
0.3	G_top_WGS	BLUP|GA_W=0.9	ADG100	0.24674	0.00791422	0.461364	0.0175042
0.5	G_top_WGS	BLUP|GA_W=0.9	ADG100	0.249881	0.00811124	0.458732	0.0175706
1	G_top_WGS	BLUP|GA_W=0.9	ADG100	0.258904	0.00827967	0.467519	0.0182269
5	G_top_WGS	BLUP|GA_W=0.9	ADG100	0.263747	0.00829035	0.479168	0.0194014
10	G_top_WGS	BLUP|GA_W=0.9	ADG100	0.263061	0.00812188	0.490489	0.0199166
20	G_top_WGS	BLUP|GA_W=0.9	ADG100	0.263949	0.00819316	0.522147	0.0217195
40	G_top_WGS	BLUP|GA_W=0.9	ADG100	0.266087	0.00798927	0.603937	0.0249477
60	G_top_WGS	BLUP|GA_W=0.9	ADG100	0.267196	0.00781223	0.721668	0.0300337
80	G_top_WGS	BLUP|GA_W=0.9	ADG100	0.265974	0.00762273	0.879704	0.037456
100	G_top_WGS	BLUP|GA_W=0.9	ADG100	0.262704	0.00749311	1.03789	0.0457372
0.1	G_top_WGS	BLUP|GA_W=0.9	BFT100	0.294371	0.00721099	0.527411	0.0143331
0.3	G_top_WGS	BLUP|GA_W=0.9	BFT100	0.30445	0.00685141	0.517669	0.0137957
0.5	G_top_WGS	BLUP|GA_W=0.9	BFT100	0.321287	0.00697587	0.538179	0.0138493
1	G_top_WGS	BLUP|GA_W=0.9	BFT100	0.334296	0.00658553	0.55562	0.0130595
5	G_top_WGS	BLUP|GA_W=0.9	BFT100	0.346263	0.00657192	0.577726	0.0135323
10	G_top_WGS	BLUP|GA_W=0.9	BFT100	0.346449	0.00650758	0.588046	0.0138723
20	G_top_WGS	BLUP|GA_W=0.9	BFT100	0.347238	0.00662152	0.614715	0.0151787
40	G_top_WGS	BLUP|GA_W=0.9	BFT100	0.349694	0.00671216	0.685995	0.0178157
60	G_top_WGS	BLUP|GA_W=0.9	BFT100	0.351469	0.00674108	0.783934	0.0210441
80	G_top_WGS	BLUP|GA_W=0.9	BFT100	0.351347	0.00679079	0.904077	0.0251019
100	G_top_WGS	BLUP|GA_W=0.9	BFT100	0.34954	0.00684355	1.01086	0.0290249
0.1	G_top_WGS	BLUP|GA_W=0.9	DAYS100	0.227953	0.007901	0.461226	0.0177541
0.3	G_top_WGS	BLUP|GA_W=0.9	DAYS100	0.261944	0.00798687	0.495585	0.0182029
0.5	G_top_WGS	BLUP|GA_W=0.9	DAYS100	0.264871	0.00787333	0.495373	0.0184107
1	G_top_WGS	BLUP|GA_W=0.9	DAYS100	0.26442	0.00812338	0.490098	0.0188437
5	G_top_WGS	BLUP|GA_W=0.9	DAYS100	0.252649	0.00777746	0.471207	0.0190435
10	G_top_WGS	BLUP|GA_W=0.9	DAYS100	0.248948	0.00767826	0.476803	0.0196506
20	G_top_WGS	BLUP|GA_W=0.9	DAYS100	0.250788	0.0076507	0.510531	0.0212154
40	G_top_WGS	BLUP|GA_W=0.9	DAYS100	0.254842	0.00761104	0.599913	0.0251123
60	G_top_WGS	BLUP|GA_W=0.9	DAYS100	0.256345	0.00747892	0.724085	0.0305254
80	G_top_WGS	BLUP|GA_W=0.9	DAYS100	0.255112	0.00739188	0.888879	0.0384584
100	G_top_WGS	BLUP|GA_W=0.9	DAYS100	0.25204	0.00734525	1.0531	0.0472862
0.1	G_top_WGS	BLUP|GA_W=0.7	ADG100	0.235526	0.0076889	0.480256	0.0180937
0.3	G_top_WGS	BLUP|GA_W=0.7	ADG100	0.252599	0.00795787	0.487302	0.0186691
0.5	G_top_WGS	BLUP|GA_W=0.7	ADG100	0.254261	0.00814566	0.481822	0.0187544
1	G_top_WGS	BLUP|GA_W=0.7	ADG100	0.261227	0.00832496	0.486311	0.0193071
5	G_top_WGS	BLUP|GA_W=0.7	ADG100	0.264029	0.00833484	0.496001	0.0203374
10	G_top_WGS	BLUP|GA_W=0.7	ADG100	0.263436	0.0081508	0.511008	0.0209327
20	G_top_WGS	BLUP|GA_W=0.7	ADG100	0.264949	0.00813771	0.550556	0.0228759
40	G_top_WGS	BLUP|GA_W=0.7	ADG100	0.267109	0.00790149	0.6444	0.0265655
60	G_top_WGS	BLUP|GA_W=0.7	ADG100	0.267345	0.00772153	0.764603	0.031818
80	G_top_WGS	BLUP|GA_W=0.7	ADG100	0.265545	0.00755516	0.907455	0.0386226
100	G_top_WGS	BLUP|GA_W=0.7	ADG100	0.26268	0.00744637	1.03566	0.0453185
0.1	G_top_WGS	BLUP|GA_W=0.7	BFT100	0.310313	0.00695721	0.562358	0.0147272
0.3	G_top_WGS	BLUP|GA_W=0.7	BFT100	0.316508	0.0067025	0.55014	0.0141972
0.5	G_top_WGS	BLUP|GA_W=0.7	BFT100	0.329602	0.00680546	0.564707	0.0141884
1	G_top_WGS	BLUP|GA_W=0.7	BFT100	0.339926	0.00647005	0.577569	0.0135352
5	G_top_WGS	BLUP|GA_W=0.7	BFT100	0.349173	0.00649516	0.597769	0.0140401
10	G_top_WGS	BLUP|GA_W=0.7	BFT100	0.349025	0.00648306	0.610638	0.0145541
20	G_top_WGS	BLUP|GA_W=0.7	BFT100	0.349163	0.00662256	0.642084	0.0160345
40	G_top_WGS	BLUP|GA_W=0.7	BFT100	0.350303	0.00675258	0.720535	0.0190008
60	G_top_WGS	BLUP|GA_W=0.7	BFT100	0.350708	0.00681834	0.817593	0.0223821
80	G_top_WGS	BLUP|GA_W=0.7	BFT100	0.349719	0.00688592	0.923829	0.0262021
100	G_top_WGS	BLUP|GA_W=0.7	BFT100	0.347943	0.00693889	1.0101	0.0295316
0.1	G_top_WGS	BLUP|GA_W=0.7	DAYS100	0.237793	0.0076616	0.494897	0.0186637
0.3	G_top_WGS	BLUP|GA_W=0.7	DAYS100	0.2609	0.00793722	0.512076	0.019371
0.5	G_top_WGS	BLUP|GA_W=0.7	DAYS100	0.262653	0.00791257	0.508993	0.0196241
1	G_top_WGS	BLUP|GA_W=0.7	DAYS100	0.262225	0.00816123	0.502726	0.019956
5	G_top_WGS	BLUP|GA_W=0.7	DAYS100	0.252526	0.00786698	0.489075	0.0201796
10	G_top_WGS	BLUP|GA_W=0.7	DAYS100	0.250028	0.00774059	0.500121	0.0208484
20	G_top_WGS	BLUP|GA_W=0.7	DAYS100	0.252372	0.00766237	0.541833	0.0226379
40	G_top_WGS	BLUP|GA_W=0.7	DAYS100	0.256213	0.0075681	0.643415	0.0269889
60	G_top_WGS	BLUP|GA_W=0.7	DAYS100	0.256779	0.00743165	0.769826	0.0325894
80	G_top_WGS	BLUP|GA_W=0.7	DAYS100	0.254959	0.00735081	0.918729	0.0399009
100	G_top_WGS	BLUP|GA_W=0.7	DAYS100	0.252217	0.00730685	1.05195	0.0470979
0.1	G_top_WGS	BLUP|GA_W=0.5	ADG100	0.245438	0.00772739	0.520703	0.0195901
0.3	G_top_WGS	BLUP|GA_W=0.5	ADG100	0.257489	0.00800487	0.521111	0.0203271
0.5	G_top_WGS	BLUP|GA_W=0.5	ADG100	0.258266	0.00817215	0.513399	0.0203717
1	G_top_WGS	BLUP|GA_W=0.5	ADG100	0.263653	0.00834516	0.514314	0.0207828
5	G_top_WGS	BLUP|GA_W=0.5	ADG100	0.265231	0.00832215	0.525159	0.0217235
10	G_top_WGS	BLUP|GA_W=0.5	ADG100	0.264785	0.00812245	0.545979	0.0224789
20	G_top_WGS	BLUP|GA_W=0.5	ADG100	0.266451	0.00802939	0.595525	0.0246604
40	G_top_WGS	BLUP|GA_W=0.5	ADG100	0.267752	0.00777826	0.700814	0.0288584
60	G_top_WGS	BLUP|GA_W=0.5	ADG100	0.266845	0.00761057	0.817418	0.0340752
80	G_top_WGS	BLUP|GA_W=0.5	ADG100	0.264661	0.00747613	0.937606	0.0399154
100	G_top_WGS	BLUP|GA_W=0.5	ADG100	0.262308	0.00739238	1.03342	0.0449206
0.1	G_top_WGS	BLUP|GA_W=0.5	BFT100	0.323274	0.00673685	0.603502	0.0155257
0.3	G_top_WGS	BLUP|GA_W=0.5	BFT100	0.32654	0.00658141	0.588791	0.0150006
0.5	G_top_WGS	BLUP|GA_W=0.5	BFT100	0.336198	0.00666147	0.597391	0.0149435
1	G_top_WGS	BLUP|GA_W=0.5	BFT100	0.344297	0.00639181	0.605911	0.0143905
5	G_top_WGS	BLUP|GA_W=0.5	BFT100	0.351633	0.00647508	0.626699	0.0149782
10	G_top_WGS	BLUP|GA_W=0.5	BFT100	0.351105	0.00651719	0.643708	0.0157063
20	G_top_WGS	BLUP|GA_W=0.5	BFT100	0.35043	0.00667636	0.68182	0.0174234
40	G_top_WGS	BLUP|GA_W=0.5	BFT100	0.349974	0.00683492	0.766769	0.020733
60	G_top_WGS	BLUP|GA_W=0.5	BFT100	0.349031	0.00692439	0.857798	0.0241314
80	G_top_WGS	BLUP|GA_W=0.5	BFT100	0.347436	0.00699603	0.94503	0.0275011
100	G_top_WGS	BLUP|GA_W=0.5	BFT100	0.345827	0.00704276	1.00931	0.0301211
0.1	G_top_WGS	BLUP|GA_W=0.5	DAYS100	0.244137	0.00751586	0.532488	0.0202793
0.3	G_top_WGS	BLUP|GA_W=0.5	DAYS100	0.259805	0.00786029	0.538241	0.0209747
0.5	G_top_WGS	BLUP|GA_W=0.5	DAYS100	0.260985	0.00790866	0.533324	0.0212562
1	G_top_WGS	BLUP|GA_W=0.5	DAYS100	0.261002	0.00813929	0.526796	0.0214727
5	G_top_WGS	BLUP|GA_W=0.5	DAYS100	0.253738	0.00788726	0.520964	0.0217976
10	G_top_WGS	BLUP|GA_W=0.5	DAYS100	0.252302	0.00774194	0.539383	0.0226327
20	G_top_WGS	BLUP|GA_W=0.5	DAYS100	0.254584	0.00762374	0.591007	0.0247704
40	G_top_WGS	BLUP|GA_W=0.5	DAYS100	0.257236	0.0074917	0.703813	0.0296146
60	G_top_WGS	BLUP|GA_W=0.5	DAYS100	0.256588	0.00736762	0.826016	0.0351958
80	G_top_WGS	BLUP|GA_W=0.5	DAYS100	0.254393	0.00730053	0.951216	0.0415126
100	G_top_WGS	BLUP|GA_W=0.5	DAYS100	0.252113	0.00726377	1.05083	0.0469389
0.1	G_top_WGS	BLUP|GA_W=0.3	ADG100	0.253818	0.00784481	0.579308	0.0224886
0.3	G_top_WGS	BLUP|GA_W=0.3	ADG100	0.262286	0.00802785	0.577394	0.0231217
0.5	G_top_WGS	BLUP|GA_W=0.3	ADG100	0.262682	0.00814393	0.568447	0.0230448
1	G_top_WGS	BLUP|GA_W=0.3	ADG100	0.266628	0.00829139	0.566544	0.023278
5	G_top_WGS	BLUP|GA_W=0.3	ADG100	0.267581	0.00819764	0.584184	0.0242633
10	G_top_WGS	BLUP|GA_W=0.3	ADG100	0.267071	0.00798797	0.614172	0.0253137
20	G_top_WGS	BLUP|GA_W=0.3	ADG100	0.267854	0.00783295	0.675102	0.0278399
40	G_top_WGS	BLUP|GA_W=0.3	ADG100	0.267214	0.00760607	0.784759	0.0324106
60	G_top_WGS	BLUP|GA_W=0.3	ADG100	0.265285	0.00747581	0.884339	0.0370625
80	G_top_WGS	BLUP|GA_W=0.3	ADG100	0.263186	0.00738474	0.97071	0.0413794
100	G_top_WGS	BLUP|GA_W=0.3	ADG100	0.261535	0.0073307	1.03113	0.044547
0.1	G_top_WGS	BLUP|GA_W=0.3	BFT100	0.334932	0.00655769	0.662156	0.0170107
0.3	G_top_WGS	BLUP|GA_W=0.3	BFT100	0.335938	0.00650838	0.647197	0.0166435
0.5	G_top_WGS	BLUP|GA_W=0.3	BFT100	0.342245	0.0065683	0.650063	0.0165565
1	G_top_WGS	BLUP|GA_W=0.3	BFT100	0.348039	0.00639372	0.654137	0.0161107
5	G_top_WGS	BLUP|GA_W=0.3	BFT100	0.353219	0.00655428	0.67842	0.0168916
10	G_top_WGS	BLUP|GA_W=0.3	BFT100	0.352031	0.00664802	0.701832	0.017912
20	G_top_WGS	BLUP|GA_W=0.3	BFT100	0.350227	0.00681456	0.747799	0.0199435
40	G_top_WGS	BLUP|GA_W=0.3	BFT100	0.347984	0.00697643	0.832783	0.0234611
60	G_top_WGS	BLUP|GA_W=0.3	BFT100	0.346059	0.00706442	0.907173	0.026505
80	G_top_WGS	BLUP|GA_W=0.3	BFT100	0.344353	0.00712266	0.968098	0.0290613
100	G_top_WGS	BLUP|GA_W=0.3	BFT100	0.343129	0.00715609	1.00853	0.030812
0.1	G_top_WGS	BLUP|GA_W=0.3	DAYS100	0.249317	0.00743155	0.590401	0.0231592
0.3	G_top_WGS	BLUP|GA_W=0.3	DAYS100	0.259235	0.00773438	0.58918	0.0236811
0.5	G_top_WGS	BLUP|GA_W=0.3	DAYS100	0.260258	0.00782889	0.583746	0.0239674
1	G_top_WGS	BLUP|GA_W=0.3	DAYS100	0.261008	0.00801863	0.578349	0.0240754
5	G_top_WGS	BLUP|GA_W=0.3	DAYS100	0.256582	0.00780043	0.585872	0.0246946
10	G_top_WGS	BLUP|GA_W=0.3	DAYS100	0.255742	0.00764645	0.614645	0.0258581
20	G_top_WGS	BLUP|GA_W=0.3	DAYS100	0.256819	0.00750841	0.677139	0.0284773
40	G_top_WGS	BLUP|GA_W=0.3	DAYS100	0.257105	0.00737575	0.793154	0.033642
60	G_top_WGS	BLUP|GA_W=0.3	DAYS100	0.255382	0.00728638	0.897038	0.0386424
80	G_top_WGS	BLUP|GA_W=0.3	DAYS100	0.253298	0.00724109	0.986913	0.0433477
100	G_top_WGS	BLUP|GA_W=0.3	DAYS100	0.25169	0.00721597	1.04974	0.0468135
0.1	G_top_WGS	BLUP|GA_W=0.1	ADG100	0.26129	0.00781887	0.723932	0.0299486
0.3	G_top_WGS	BLUP|GA_W=0.1	ADG100	0.266458	0.00783233	0.728138	0.0301976
0.5	G_top_WGS	BLUP|GA_W=0.1	ADG100	0.267028	0.00785585	0.721741	0.0299345
1	G_top_WGS	BLUP|GA_W=0.1	ADG100	0.269206	0.00791556	0.720015	0.0299378
5	G_top_WGS	BLUP|GA_W=0.1	ADG100	0.268833	0.00774771	0.752936	0.0312626
10	G_top_WGS	BLUP|GA_W=0.1	ADG100	0.267273	0.00759982	0.789948	0.0327078
20	G_top_WGS	BLUP|GA_W=0.1	ADG100	0.265809	0.00747928	0.846597	0.0351972
40	G_top_WGS	BLUP|GA_W=0.1	ADG100	0.263588	0.00736828	0.921791	0.0387032
60	G_top_WGS	BLUP|GA_W=0.1	ADG100	0.262008	0.007314	0.972276	0.0412475
80	G_top_WGS	BLUP|GA_W=0.1	ADG100	0.260931	0.00728021	1.0075	0.0430794
100	G_top_WGS	BLUP|GA_W=0.1	ADG100	0.260278	0.00726095	1.02878	0.0442043
0.1	G_top_WGS	BLUP|GA_W=0.1	BFT100	0.343672	0.00662863	0.791277	0.0214637
0.3	G_top_WGS	BLUP|GA_W=0.1	BFT100	0.343843	0.00671062	0.78546	0.0217181
0.5	G_top_WGS	BLUP|GA_W=0.1	BFT100	0.346645	0.00675478	0.784494	0.0215942
1	G_top_WGS	BLUP|GA_W=0.1	BFT100	0.349338	0.00671692	0.784742	0.0212949
5	G_top_WGS	BLUP|GA_W=0.1	BFT100	0.350175	0.00690312	0.813076	0.0224304
10	G_top_WGS	BLUP|GA_W=0.1	BFT100	0.348012	0.0070004	0.84001	0.0237311
20	G_top_WGS	BLUP|GA_W=0.1	BFT100	0.34537	0.00711023	0.880628	0.0256961
40	G_top_WGS	BLUP|GA_W=0.1	BFT100	0.342687	0.00719982	0.934407	0.0282338
60	G_top_WGS	BLUP|GA_W=0.1	BFT100	0.341196	0.00724266	0.969606	0.0298654
80	G_top_WGS	BLUP|GA_W=0.1	BFT100	0.340278	0.00726708	0.99356	0.0309715
100	G_top_WGS	BLUP|GA_W=0.1	BFT100	0.339763	0.00727997	1.00776	0.0316285
0.1	G_top_WGS	BLUP|GA_W=0.1	DAYS100	0.254644	0.00732101	0.743315	0.0307638
0.3	G_top_WGS	BLUP|GA_W=0.1	DAYS100	0.258643	0.00743173	0.741087	0.0308267
0.5	G_top_WGS	BLUP|GA_W=0.1	DAYS100	0.259633	0.0075138	0.738598	0.0311045
1	G_top_WGS	BLUP|GA_W=0.1	DAYS100	0.260835	0.00759876	0.738329	0.0311902
5	G_top_WGS	BLUP|GA_W=0.1	DAYS100	0.258615	0.00745656	0.7672	0.0325945
10	G_top_WGS	BLUP|GA_W=0.1	DAYS100	0.257119	0.00735871	0.80307	0.0341743
20	G_top_WGS	BLUP|GA_W=0.1	DAYS100	0.255758	0.00727999	0.859622	0.0368441
40	G_top_WGS	BLUP|GA_W=0.1	DAYS100	0.254017	0.00722115	0.937679	0.0407177
60	G_top_WGS	BLUP|GA_W=0.1	DAYS100	0.252575	0.00718918	0.989978	0.0434697
80	G_top_WGS	BLUP|GA_W=0.1	DAYS100	0.251525	0.00717287	1.02656	0.0454857
100	G_top_WGS	BLUP|GA_W=0.1	DAYS100	0.250891	0.00716357	1.04867	0.0467268
“Chip” represents all variants from the SNP chip data, and “WGS” represents all WGS variants. “P_top5%_Chip” and “P_top5%_WGS “represent top 5% SNPs based on P-value ranking from a large GWAS meta-analysis in the SNP chip and WGS data, respectively. “G_top5%_Chip” and “G_top5%_WGS” represent top 5% SNPs based on estimated marker effects from an RR-BLUP analysis in the SNP chip and WGS data, respe…

## Sheet: Table S2
Table 2S Accuracy of using preselecting variants baed on different SNP preselection strategies for growth and carcass traits in Large White pigs
Strategy	Trait	Accuracy	Accuracy SE	Unbiasednesses	Unbiasednesses SE
Chip	ADG100	0.259626	0.00651265	1.03509	0.0425149
Chip	BFT100	0.330087	0.00714502	1.00466	0.0330482
Chip	DAYS100	0.24823	0.00663512	1.0584	0.0458258
WGS	ADG100	0.25943	0.00722297	1.02757	0.0440485
WGS	BFT100	0.337795	0.00734627	1.00739	0.0320939
WGS	DAYS100	0.250327	0.00713575	1.04814	0.0467007
P_top5%_WGS	ADG100	0.262344	0.00748339	1.03166	0.0452059
P_top5%_WGS	BFT100	0.344129	0.00711188	1.00826	0.0304072
P_top5%_WGS	DAYS100	0.254682	0.0073724	1.05225	0.0470976
G_top5%_WGS	ADG100	0.268833	0.00774771	0.752936	0.0312626
G_top5%_WGS	BFT100	0.350175	0.00690313	0.813076	0.0224304
G_top5%_WGS	DAYS100	0.258615	0.00745656	0.7672	0.0325945
P_top5%_Chip	ADG100	0.262297	0.00676862	1.03213	0.0432983
P_top5%_Chip	BFT100	0.337245	0.00696938	1.00396	0.0314842
P_top5%_Chip	DAYS100	0.24832	0.0069708	1.05599	0.0470879
G_top5%_Chip	ADG100	0.270865	0.00703939	0.768663	0.0308453
G_top5%_Chip	BFT100	0.343976	0.00685248	0.809476	0.0230827
G_top5%_Chip	DAYS100	0.256394	0.00696637	0.764895	0.0317925
“Chip” represents all variants from the SNP chip data, and “WGS” represents all WGS variants. “P_top5%_Chip” and “P_top5%_WGS “represent top 5% SNPs based on P-value ranking from a large GWAS meta-analysis in the SNP chip and WGS data, respectively. “G_top5%_Chip” and “G_top5%_WGS” represent top 5% SNPs based on estimated marker effects from an RR-BLUP analysis in the SNP chip and WGS data, respe…

## Sheet: Table S3
Table 3S Accuracy of the proportion of selected top SNPs based on different SNP preselection strategies for growth and carcass traits in Large White pigs
The proportion of selected top SNPs, %	Strategy	Trait	Accuracy	Accuracy SE	Unbiasednesses	Unbiasednesses SE
0.1	P_top_WGS	ADG100	0.255773	0.00783059	1.03043	0.0471833
0.3	P_top_WGS	ADG100	0.259539	0.00781311	1.03241	0.0472078
0.5	P_top_WGS	ADG100	0.260822	0.00775519	1.03193	0.0467776
1	P_top_WGS	ADG100	0.260652	0.00764504	1.03228	0.0462876
5	P_top_WGS	ADG100	0.262344	0.00748339	1.03166	0.0452059
10	P_top_WGS	ADG100	0.262668	0.00738172	1.03101	0.044664
20	P_top_WGS	ADG100	0.261542	0.00733067	1.03026	0.0445573
40	P_top_WGS	ADG100	0.260638	0.00728588	1.02945	0.0443642
60	P_top_WGS	ADG100	0.260431	0.00726937	1.02902	0.0442461
80	P_top_WGS	ADG100	0.260301	0.00726217	1.02882	0.0442101
100	P_top_WGS	ADG100	0.260278	0.00726095	1.02878	0.0442043
0.1	P_top_WGS	BFT100	0.34111	0.00699701	1.00253	0.0304557
0.3	P_top_WGS	BFT100	0.343481	0.00693791	1.00384	0.0295034
0.5	P_top_WGS	BFT100	0.343119	0.00698187	1.00433	0.0295903
1	P_top_WGS	BFT100	0.343594	0.00699484	1.0059	0.029807
5	P_top_WGS	BFT100	0.344129	0.00711188	1.00826	0.0304072
10	P_top_WGS	BFT100	0.343356	0.00715718	1.00807	0.0306715
20	P_top_WGS	BFT100	0.342054	0.00720178	1.00784	0.0310255
40	P_top_WGS	BFT100	0.340777	0.00724637	1.00782	0.031391
60	P_top_WGS	BFT100	0.340183	0.00726623	1.00776	0.0315304
80	P_top_WGS	BFT100	0.339853	0.00727675	1.00778	0.0316101
100	P_top_WGS	BFT100	0.339763	0.00727997	1.00776	0.0316285
0.1	P_top_WGS	DAYS100	0.247721	0.00764422	1.05243	0.0492365
0.3	P_top_WGS	DAYS100	0.252058	0.00757858	1.05258	0.0481447
0.5	P_top_WGS	DAYS100	0.25242	0.00754316	1.05162	0.0479384
1	P_top_WGS	DAYS100	0.253573	0.00750839	1.05371	0.0478505
5	P_top_WGS	DAYS100	0.254682	0.0073724	1.05225	0.0470976
10	P_top_WGS	DAYS100	0.253095	0.00728118	1.0508	0.0469006
20	P_top_WGS	DAYS100	0.251703	0.0072202	1.05016	0.0469112
40	P_top_WGS	DAYS100	0.251002	0.0071846	1.04928	0.0468393
60	P_top_WGS	DAYS100	0.250983	0.00716893	1.04885	0.0467435
80	P_top_WGS	DAYS100	0.250894	0.00716493	1.04871	0.0467352
100	P_top_WGS	DAYS100	0.250891	0.00716357	1.04867	0.0467268
0.1	G_top_WGS	ADG100	0.26129	0.00781887	0.723932	0.0299486
0.3	G_top_WGS	ADG100	0.266458	0.00783233	0.728138	0.0301976
0.5	G_top_WGS	ADG100	0.267028	0.00785585	0.721741	0.0299345
1	G_top_WGS	ADG100	0.269206	0.00791556	0.720015	0.0299378
5	G_top_WGS	ADG100	0.268833	0.00774771	0.752936	0.0312626
10	G_top_WGS	ADG100	0.267273	0.00759982	0.789948	0.0327078
20	G_top_WGS	ADG100	0.265809	0.00747928	0.846597	0.0351972
40	G_top_WGS	ADG100	0.263588	0.00736827	0.921791	0.0387032
60	G_top_WGS	ADG100	0.262008	0.007314	0.972276	0.0412475
80	G_top_WGS	ADG100	0.260931	0.00728021	1.0075	0.0430794
100	G_top_WGS	ADG100	0.260278	0.00726095	1.02878	0.0442043
0.1	G_top_WGS	BFT100	0.343672	0.00662863	0.791277	0.0214637
0.3	G_top_WGS	BFT100	0.343843	0.00671062	0.78546	0.0217181
0.5	G_top_WGS	BFT100	0.346645	0.00675478	0.784494	0.0215942
1	G_top_WGS	BFT100	0.349338	0.00671692	0.784742	0.0212949
5	G_top_WGS	BFT100	0.350175	0.00690313	0.813076	0.0224304
10	G_top_WGS	BFT100	0.348012	0.0070004	0.84001	0.0237311
20	G_top_WGS	BFT100	0.34537	0.00711023	0.880628	0.0256961
40	G_top_WGS	BFT100	0.342687	0.00719982	0.934407	0.0282338
60	G_top_WGS	BFT100	0.341196	0.00724266	0.969606	0.0298654
80	G_top_WGS	BFT100	0.340278	0.00726708	0.99356	0.0309715
100	G_top_WGS	BFT100	0.339763	0.00727997	1.00776	0.0316285
0.1	G_top_WGS	DAYS100	0.254644	0.00732101	0.743315	0.0307638
0.3	G_top_WGS	DAYS100	0.258643	0.00743174	0.741087	0.0308267
0.5	G_top_WGS	DAYS100	0.259633	0.0075138	0.738598	0.0311045
1	G_top_WGS	DAYS100	0.260835	0.00759876	0.738329	0.0311902
5	G_top_WGS	DAYS100	0.258615	0.00745656	0.7672	0.0325945
10	G_top_WGS	DAYS100	0.257119	0.00735871	0.80307	0.0341743
20	G_top_WGS	DAYS100	0.255758	0.00727999	0.859622	0.0368441
40	G_top_WGS	DAYS100	0.254017	0.00722115	0.937679	0.0407177
60	G_top_WGS	DAYS100	0.252575	0.00718918	0.989978	0.0434697
80	G_top_WGS	DAYS100	0.251525	0.00717287	1.02656	0.0454857
100	G_top_WGS	DAYS100	0.250891	0.00716357	1.04867	0.0467268
1	P_top_Chip	ADG100	0.259134	0.00700289	1.02887	0.0441026
5	P_top_Chip	ADG100	0.262297	0.00676862	1.03213	0.0432983
10	P_top_Chip	ADG100	0.262996	0.00668989	1.03353	0.0428923
20	P_top_Chip	ADG100	0.260983	0.00662482	1.0351	0.0429055
40	P_top_Chip	ADG100	0.260848	0.00658714	1.03499	0.0427383
60	P_top_Chip	ADG100	0.260416	0.00655868	1.03509	0.0426903
80	P_top_Chip	ADG100	0.260291	0.0065527	1.03497	0.0426326
100	P_top_Chip	ADG100	0.260363	0.00655044	1.03493	0.0426053
1	P_top_Chip	BFT100	0.337587	0.00691258	0.999367	0.0306584
5	P_top_Chip	BFT100	0.337245	0.00696938	1.00396	0.0314842
10	P_top_Chip	BFT100	0.334592	0.00695896	1.0043	0.0317261
20	P_top_Chip	BFT100	0.334432	0.00699799	1.00488	0.0319082
40	P_top_Chip	BFT100	0.333678	0.00706007	1.00496	0.0322593
60	P_top_Chip	BFT100	0.33322	0.00707781	1.00496	0.032438
80	P_top_Chip	BFT100	0.332768	0.00708584	1.0048	0.0325
100	P_top_Chip	BFT100	0.332591	0.00708871	1.0048	0.0325309
1	P_top_Chip	DAYS100	0.247586	0.00713536	1.05583	0.0482122
5	P_top_Chip	DAYS100	0.24832	0.0069708	1.05599	0.0470879
10	P_top_Chip	DAYS100	0.248136	0.00687397	1.05488	0.0465686
20	P_top_Chip	DAYS100	0.248992	0.00676252	1.05681	0.0460687
40	P_top_Chip	DAYS100	0.248713	0.00670583	1.05647	0.0459477
60	P_top_Chip	DAYS100	0.249057	0.00668551	1.05661	0.0458115
80	P_top_Chip	DAYS100	0.249001	0.00667947	1.05689	0.0458059
100	P_top_Chip	DAYS100	0.248944	0.00667759	1.05694	0.045802
1	G_top_Chip	ADG100	0.271755	0.00737607	0.732928	0.029421
5	G_top_Chip	ADG100	0.270865	0.00703939	0.768663	0.0308453
10	G_top_Chip	ADG100	0.268717	0.0068257	0.812305	0.0324528
20	G_top_Chip	ADG100	0.266421	0.00668693	0.873387	0.0349499
40	G_top_Chip	ADG100	0.263567	0.00659576	0.950214	0.0383689
60	G_top_Chip	ADG100	0.261708	0.00656488	0.997686	0.0407069
80	G_top_Chip	ADG100	0.260612	0.006553	1.02808	0.0422471
100	G_top_Chip	ADG100	0.260363	0.00655044	1.03493	0.0426053
1	G_top_Chip	BFT100	0.337457	0.00666246	0.764012	0.0214305
5	G_top_Chip	BFT100	0.343976	0.00685248	0.809476	0.0230827
10	G_top_Chip	BFT100	0.34261	0.00698721	0.845233	0.025029
20	G_top_Chip	BFT100	0.340177	0.00703632	0.892423	0.0272387
40	G_top_Chip	BFT100	0.336458	0.00706909	0.947878	0.029842
60	G_top_Chip	BFT100	0.334089	0.00708263	0.980297	0.0313862
80	G_top_Chip	BFT100	0.332846	0.00708809	1.00055	0.032331
100	G_top_Chip	BFT100	0.332591	0.00708871	1.0048	0.0325309
1	G_top_Chip	DAYS100	0.26087	0.00734691	0.727197	0.0300876
5	G_top_Chip	DAYS100	0.256394	0.00696637	0.764895	0.0317925
10	G_top_Chip	DAYS100	0.256063	0.00681097	0.815423	0.0337553
20	G_top_Chip	DAYS100	0.254242	0.00672026	0.881864	0.0367139
40	G_top_Chip	DAYS100	0.251903	0.00668909	0.965895	0.0408458
60	G_top_Chip	DAYS100	0.250214	0.00667643	1.01787	0.0435981
80	G_top_Chip	DAYS100	0.24916	0.00667747	1.05019	0.0454191
100	G_top_Chip	DAYS100	0.248944	0.00667759	1.05694	0.045802
“Chip” represents all variants from the SNP chip data, and “WGS” represents all WGS variants. “P_top5%_Chip” and “P_top5%_WGS “represent top 5% SNPs based on P-value ranking from a large GWAS meta-analysis in the SNP chip and WGS data, respectively. “G_top5%_Chip” and “G_top5%_WGS” represent top 5% SNPs based on estimated marker effects from an RR-BLUP analysis in the SNP chip and WGS data, respe…

## Sheet: Table S4
Table 4S Accuracy of different prediction models based on different SNP preselection strategies for growth and carcass traits in Large White pigs
The proportion of selected top SNPs, %	Strategy	Model	Trait	Accuracy	Accuracy SE	Unbiasednesses	Unbiasednesses SE
4	P_top_Chip	TABLUP	ADG100	0.259822	0.00653114	1.03499	0.0425414
5	P_top_Chip	TABLUP	ADG100	0.260176	0.00656306	1.03442	0.0425562
6	P_top_Chip	TABLUP	ADG100	0.260019	0.00657345	1.03436	0.0425489
7	P_top_Chip	TABLUP	ADG100	0.261699	0.00659576	1.0339	0.0424875
8	P_top_Chip	TABLUP	ADG100	0.26172	0.00664573	1.03419	0.0427207
9	P_top_Chip	TABLUP	ADG100	0.264458	0.00673616	1.03326	0.0426949
10	P_top_Chip	TABLUP	ADG100	0.266672	0.00681398	1.03441	0.0430272
11	P_top_Chip	TABLUP	ADG100	0.263392	0.00684073	1.03633	0.0439947
4	P_top_Chip	TABLUP	BFT100	0.330797	0.00714156	1.0046	0.0329725
5	P_top_Chip	TABLUP	BFT100	0.331479	0.0071343	1.00435	0.0328696
6	P_top_Chip	TABLUP	BFT100	0.332136	0.00712618	1.00414	0.0327735
7	P_top_Chip	TABLUP	BFT100	0.332897	0.00713572	1.00421	0.0327183
8	P_top_Chip	TABLUP	BFT100	0.334338	0.00706191	1.00498	0.032291
9	P_top_Chip	TABLUP	BFT100	0.336171	0.00696979	1.00526	0.0315128
10	P_top_Chip	TABLUP	BFT100	0.339381	0.00688851	1.00612	0.0308726
11	P_top_Chip	TABLUP	BFT100	0.34377	0.00677561	1.00666	0.0298967
4	P_top_Chip	TABLUP	DAYS100	0.248346	0.00664083	1.0581	0.0457845
5	P_top_Chip	TABLUP	DAYS100	0.249149	0.00664624	1.05718	0.0456202
6	P_top_Chip	TABLUP	DAYS100	0.249598	0.00663599	1.05726	0.0454365
7	P_top_Chip	TABLUP	DAYS100	0.249662	0.00667166	1.05553	0.0454722
8	P_top_Chip	TABLUP	DAYS100	0.251359	0.00674649	1.05441	0.0454436
9	P_top_Chip	TABLUP	DAYS100	0.250789	0.00682874	1.05335	0.0456966
10	P_top_Chip	TABLUP	DAYS100	0.251605	0.00687006	1.05011	0.0455759
11	P_top_Chip	TABLUP	DAYS100	0.253379	0.00696593	1.04883	0.0459563
4	P_top_Chip	GTBLUP	ADG100	0.256561	0.00664625	1.00845	0.0422423
5	P_top_Chip	GTBLUP	ADG100	0.255944	0.00681755	1.00125	0.0430523
6	P_top_Chip	GTBLUP	ADG100	0.259384	0.0071858	1.00952	0.0442639
7	P_top_Chip	GTBLUP	ADG100	0.256015	0.0068648	1.01108	0.0431482
8	P_top_Chip	GTBLUP	ADG100	0.257602	0.00690792	1.01598	0.0437659
9	P_top_Chip	GTBLUP	ADG100	0.257067	0.00679447	1.0176	0.0435292
10	P_top_Chip	GTBLUP	ADG100	0.25725	0.00678818	1.0182	0.0435247
11	P_top_Chip	GTBLUP	ADG100	0.258033	0.00677974	1.01896	0.0434483
4	P_top_Chip	GTBLUP	BFT100	0.33507	0.00694212	0.990792	0.0305188
5	P_top_Chip	GTBLUP	BFT100	0.335031	0.00682244	0.993506	0.0305764
6	P_top_Chip	GTBLUP	BFT100	0.331658	0.00662352	0.991931	0.0301795
7	P_top_Chip	GTBLUP	BFT100	0.333622	0.00655065	0.991284	0.0293658
8	P_top_Chip	GTBLUP	BFT100	0.336454	0.00669413	0.993134	0.0293487
9	P_top_Chip	GTBLUP	BFT100	0.340705	0.00672468	1.00078	0.0296021
10	P_top_Chip	GTBLUP	BFT100	0.341065	0.00674364	1.00254	0.0296306
11	P_top_Chip	GTBLUP	BFT100	0.340672	0.00675397	1.00312	0.0297682
4	P_top_Chip	GTBLUP	DAYS100	0.245961	0.00676255	1.03633	0.045945
5	P_top_Chip	GTBLUP	DAYS100	0.243443	0.00692343	1.02993	0.0460625
6	P_top_Chip	GTBLUP	DAYS100	0.24278	0.00698169	1.02739	0.0461448
7	P_top_Chip	GTBLUP	DAYS100	0.243764	0.00698837	1.02909	0.0464154
8	P_top_Chip	GTBLUP	DAYS100	0.244336	0.0068733	1.02994	0.0461681
9	P_top_Chip	GTBLUP	DAYS100	0.246745	0.00686029	1.0307	0.045992
10	P_top_Chip	GTBLUP	DAYS100	0.247775	0.00686827	1.03528	0.045998
11	P_top_Chip	GTBLUP	DAYS100	0.247845	0.00686628	1.03624	0.0459906
4	P_top_Chip	GFBLUP	ADG100	0.25632	0.00659768	1.0078	0.0420725
5	P_top_Chip	GFBLUP	ADG100	0.255724	0.00667119	1.00406	0.0425995
6	P_top_Chip	GFBLUP	ADG100	0.259866	0.00706163	1.01266	0.0440338
7	P_top_Chip	GFBLUP	ADG100	0.255915	0.00677637	1.01797	0.0430443
8	P_top_Chip	GFBLUP	ADG100	0.257054	0.00671619	1.02108	0.043249
9	P_top_Chip	GFBLUP	ADG100	0.258531	0.0065549	1.03125	0.0427993
10	P_top_Chip	GFBLUP	ADG100	0.259626	0.00651271	1.03508	0.0425145
11	P_top_Chip	GFBLUP	ADG100	0.259428	0.00647107	1.03392	0.0421958
4	P_top_Chip	GFBLUP	BFT100	0.334298	0.00694815	0.990146	0.0305883
5	P_top_Chip	GFBLUP	BFT100	0.33327	0.00686941	0.992317	0.0309048
6	P_top_Chip	GFBLUP	BFT100	0.329111	0.00673264	0.990559	0.0307814
7	P_top_Chip	GFBLUP	BFT100	0.329823	0.00663699	0.988826	0.0298605
8	P_top_Chip	GFBLUP	BFT100	0.333116	0.00683821	0.991586	0.0299463
9	P_top_Chip	GFBLUP	BFT100	0.338803	0.00694522	1.00527	0.0313123
10	P_top_Chip	GFBLUP	BFT100	0.333729	0.00706228	1.00254	0.0320604
11	P_top_Chip	GFBLUP	BFT100	0.330019	0.00715341	1.00444	0.0330631
4	P_top_Chip	GFBLUP	DAYS100	0.245762	0.00672609	1.03587	0.0460261
5	P_top_Chip	GFBLUP	DAYS100	0.243364	0.00686713	1.03348	0.0458622
6	P_top_Chip	GFBLUP	DAYS100	0.242991	0.00700387	1.03264	0.0464843
7	P_top_Chip	GFBLUP	DAYS100	0.243957	0.00697857	1.03605	0.0466904
8	P_top_Chip	GFBLUP	DAYS100	0.245925	0.00676302	1.04633	0.0462078
9	P_top_Chip	GFBLUP	DAYS100	0.245063	0.00668831	1.04006	0.0459125
10	P_top_Chip	GFBLUP	DAYS100	0.246274	0.00670303	1.04919	0.0462016
11	P_top_Chip	GFBLUP	DAYS100	0.24823	0.00663511	1.0584	0.045826
4	P_top_Chip	BLUP|GA_W=0.1	ADG100	0.259134	0.00700289	1.02887	0.0441026
5	P_top_Chip	BLUP|GA_W=0.1	ADG100	0.262297	0.00676862	1.03213	0.0432983
6	P_top_Chip	BLUP|GA_W=0.1	ADG100	0.262996	0.00668989	1.03353	0.0428923
7	P_top_Chip	BLUP|GA_W=0.1	ADG100	0.260983	0.00662482	1.0351	0.0429055
8	P_top_Chip	BLUP|GA_W=0.1	ADG100	0.260848	0.00658714	1.03499	0.0427383
9	P_top_Chip	BLUP|GA_W=0.1	ADG100	0.260416	0.00655868	1.03509	0.0426903
10	P_top_Chip	BLUP|GA_W=0.1	ADG100	0.260291	0.0065527	1.03497	0.0426326
11	P_top_Chip	BLUP|GA_W=0.1	ADG100	0.260363	0.00655044	1.03493	0.0426053
4	P_top_Chip	BLUP|GA_W=0.1	BFT100	0.337587	0.00691258	0.999367	0.0306584
5	P_top_Chip	BLUP|GA_W=0.1	BFT100	0.337245	0.00696938	1.00396	0.0314842
6	P_top_Chip	BLUP|GA_W=0.1	BFT100	0.334592	0.00695896	1.0043	0.0317261
7	P_top_Chip	BLUP|GA_W=0.1	BFT100	0.334432	0.00699799	1.00488	0.0319082
8	P_top_Chip	BLUP|GA_W=0.1	BFT100	0.333678	0.00706007	1.00496	0.0322593
9	P_top_Chip	BLUP|GA_W=0.1	BFT100	0.33322	0.00707781	1.00496	0.032438
10	P_top_Chip	BLUP|GA_W=0.1	BFT100	0.332768	0.00708584	1.0048	0.0325
11	P_top_Chip	BLUP|GA_W=0.1	BFT100	0.332591	0.00708871	1.0048	0.0325309
4	P_top_Chip	BLUP|GA_W=0.1	DAYS100	0.247586	0.00713536	1.05583	0.0482122
5	P_top_Chip	BLUP|GA_W=0.1	DAYS100	0.24832	0.0069708	1.05599	0.0470879
6	P_top_Chip	BLUP|GA_W=0.1	DAYS100	0.248136	0.00687397	1.05488	0.0465686
7	P_top_Chip	BLUP|GA_W=0.1	DAYS100	0.248992	0.00676252	1.05681	0.0460687
8	P_top_Chip	BLUP|GA_W=0.1	DAYS100	0.248713	0.00670583	1.05647	0.0459477
9	P_top_Chip	BLUP|GA_W=0.1	DAYS100	0.249057	0.00668551	1.05661	0.0458115
10	P_top_Chip	BLUP|GA_W=0.1	DAYS100	0.249001	0.00667947	1.05689	0.0458059
11	P_top_Chip	BLUP|GA_W=0.1	DAYS100	0.248944	0.00667759	1.05694	0.045802
4	G_top_Chip	TABLUP	ADG100	0.25835	0.00651424	1.06561	0.044203
5	G_top_Chip	TABLUP	ADG100	0.256047	0.00654251	1.13243	0.0481028
6	G_top_Chip	TABLUP	ADG100	0.255266	0.00659693	1.19208	0.0516017
7	G_top_Chip	TABLUP	ADG100	0.254003	0.00666841	1.28379	0.057485
8	G_top_Chip	TABLUP	ADG100	0.252168	0.00679685	1.37795	0.0648589
9	G_top_Chip	TABLUP	ADG100	0.254972	0.00684095	1.34196	0.0622658
10	G_top_Chip	TABLUP	ADG100	0.260107	0.00684934	1.14356	0.0502258
11	G_top_Chip	TABLUP	ADG100	0.263392	0.00684073	1.03633	0.0439947
4	G_top_Chip	TABLUP	BFT100	0.32922	0.00716891	1.02573	0.0340825
5	G_top_Chip	TABLUP	BFT100	0.328351	0.00713577	1.06998	0.0360295
6	G_top_Chip	TABLUP	BFT100	0.327448	0.0070854	1.10706	0.0373417
7	G_top_Chip	TABLUP	BFT100	0.325348	0.00703455	1.16196	0.0393156
8	G_top_Chip	TABLUP	BFT100	0.324648	0.00698092	1.20967	0.0404975
9	G_top_Chip	TABLUP	BFT100	0.331967	0.00694262	1.19077	0.0384853
10	G_top_Chip	TABLUP	BFT100	0.340224	0.00682226	1.07548	0.0327698
11	G_top_Chip	TABLUP	BFT100	0.34377	0.00677561	1.00666	0.0298967
4	G_top_Chip	TABLUP	DAYS100	0.247021	0.00662915	1.0908	0.0476601
5	G_top_Chip	TABLUP	DAYS100	0.246004	0.00667745	1.16391	0.0521483
6	G_top_Chip	TABLUP	DAYS100	0.244904	0.00674803	1.22949	0.0563529
7	G_top_Chip	TABLUP	DAYS100	0.243007	0.00684504	1.32779	0.0632358
8	G_top_Chip	TABLUP	DAYS100	0.241292	0.00688872	1.41791	0.0700694
9	G_top_Chip	TABLUP	DAYS100	0.243266	0.0069902	1.35581	0.0659162
10	G_top_Chip	TABLUP	DAYS100	0.249995	0.00697917	1.16042	0.0528049
11	G_top_Chip	TABLUP	DAYS100	0.253379	0.00696593	1.04883	0.0459563
4	G_top_Chip	GTBLUP	ADG100	0.257305	0.0071016	0.488978	0.0170656
5	G_top_Chip	GTBLUP	ADG100	0.264307	0.0080212	0.484625	0.0190906
6	G_top_Chip	GTBLUP	ADG100	0.262287	0.0075596	0.492559	0.0192639
7	G_top_Chip	GTBLUP	ADG100	0.265776	0.00766348	0.531064	0.0213844
8	G_top_Chip	GTBLUP	ADG100	0.26882	0.00729895	0.632165	0.0252573
9	G_top_Chip	GTBLUP	ADG100	0.266802	0.0069996	0.777721	0.0313299
10	G_top_Chip	GTBLUP	ADG100	0.262026	0.00686277	0.971349	0.0404927
11	G_top_Chip	GTBLUP	ADG100	0.258033	0.00677974	1.01896	0.0434483
4	G_top_Chip	GTBLUP	BFT100	0.280075	0.00605724	0.494138	0.0122971
5	G_top_Chip	GTBLUP	BFT100	0.329753	0.00574854	0.552725	0.0120464
6	G_top_Chip	GTBLUP	BFT100	0.336091	0.00630846	0.572624	0.0132539
7	G_top_Chip	GTBLUP	BFT100	0.34419	0.0066139	0.614332	0.0153803
8	G_top_Chip	GTBLUP	BFT100	0.34855	0.00667341	0.706424	0.0188392
9	G_top_Chip	GTBLUP	BFT100	0.347124	0.00665525	0.825715	0.02291
10	G_top_Chip	GTBLUP	BFT100	0.343598	0.0066765	0.967733	0.0280392
11	G_top_Chip	GTBLUP	BFT100	0.340672	0.00675397	1.00312	0.0297682
4	G_top_Chip	GTBLUP	DAYS100	0.244109	0.00775282	0.470943	0.0183435
5	G_top_Chip	GTBLUP	DAYS100	0.236561	0.00755575	0.441002	0.0179032
6	G_top_Chip	GTBLUP	DAYS100	0.246208	0.00732519	0.468927	0.0183192
7	G_top_Chip	GTBLUP	DAYS100	0.256126	0.00721799	0.521074	0.0204057
8	G_top_Chip	GTBLUP	DAYS100	0.258209	0.00714593	0.625662	0.0250778
9	G_top_Chip	GTBLUP	DAYS100	0.256344	0.00695716	0.781271	0.0319422
10	G_top_Chip	GTBLUP	DAYS100	0.25162	0.00699814	0.983897	0.0424974
11	G_top_Chip	GTBLUP	DAYS100	0.247845	0.00686628	1.03624	0.0459906
4	G_top_Chip	GFBLUP	ADG100	0.252351	0.00685589	0.474675	0.0160481
5	G_top_Chip	GFBLUP	ADG100	0.259413	0.00808911	0.466763	0.018726
6	G_top_Chip	GFBLUP	ADG100	0.258131	0.00753534	0.472205	0.0184078
7	G_top_Chip	GFBLUP	ADG100	0.26168	0.00755082	0.50984	0.0224237
8	G_top_Chip	GFBLUP	ADG100	0.267235	0.00717886	0.570155	0.0224477
9	G_top_Chip	GFBLUP	ADG100	0.266291	0.00675816	0.67387	0.0261609
10	G_top_Chip	GFBLUP	ADG100	0.261644	0.00648696	0.888465	0.0348873
11	G_top_Chip	GFBLUP	ADG100	0.259428	0.00647107	1.03392	0.0421958
4	G_top_Chip	GFBLUP	BFT100	0.282304	0.00608182	0.493628	0.0123371
5	G_top_Chip	GFBLUP	BFT100	0.331209	0.00575382	0.547681	0.0120287
6	G_top_Chip	GFBLUP	BFT100	0.335423	0.00662374	0.560472	0.0134431
7	G_top_Chip	GFBLUP	BFT100	0.331032	0.00794028	3.64854	0.939621
8	G_top_Chip	GFBLUP	BFT100	0.326268	0.00847193	2.93478	0.717098
9	G_top_Chip	GFBLUP	BFT100	0.31795	0.00876097	2.6016	0.603901
10	G_top_Chip	GFBLUP	BFT100	0.331778	0.00719928	1.08502	0.180387
11	G_top_Chip	GFBLUP	BFT100	0.330019	0.00715341	1.00444	0.0330631
4	G_top_Chip	GFBLUP	DAYS100	0.243226	0.00745157	0.461865	0.0173257
5	G_top_Chip	GFBLUP	DAYS100	0.231494	0.00741038	0.422526	0.0174443
6	G_top_Chip	GFBLUP	DAYS100	0.245103	0.00720097	0.452736	0.0177273
7	G_top_Chip	GFBLUP	DAYS100	0.257849	0.00702923	0.499585	0.0194169
8	G_top_Chip	GFBLUP	DAYS100	0.257607	0.00708937	0.566816	0.0228968
9	G_top_Chip	GFBLUP	DAYS100	0.25632	0.00677448	0.682242	0.0276782
10	G_top_Chip	GFBLUP	DAYS100	0.24927	0.00663297	0.906933	0.0378365
11	G_top_Chip	GFBLUP	DAYS100	0.24823	0.00663511	1.0584	0.045826
4	G_top_Chip	BLUP|GA_W=0.1	ADG100	0.271755	0.00737607	0.732928	0.029421
5	G_top_Chip	BLUP|GA_W=0.1	ADG100	0.270865	0.00703939	0.768663	0.0308453
6	G_top_Chip	BLUP|GA_W=0.1	ADG100	0.268717	0.0068257	0.812305	0.0324528
7	G_top_Chip	BLUP|GA_W=0.1	ADG100	0.266421	0.00668693	0.873387	0.0349499
8	G_top_Chip	BLUP|GA_W=0.1	ADG100	0.263567	0.00659576	0.950214	0.0383689
9	G_top_Chip	BLUP|GA_W=0.1	ADG100	0.261708	0.00656488	0.997686	0.0407069
10	G_top_Chip	BLUP|GA_W=0.1	ADG100	0.260612	0.006553	1.02808	0.0422471
11	G_top_Chip	BLUP|GA_W=0.1	ADG100	0.260363	0.00655044	1.03493	0.0426053
4	G_top_Chip	BLUP|GA_W=0.1	BFT100	0.337457	0.00666246	0.764012	0.0214305
5	G_top_Chip	BLUP|GA_W=0.1	BFT100	0.343976	0.00685248	0.809476	0.0230827
6	G_top_Chip	BLUP|GA_W=0.1	BFT100	0.34261	0.00698721	0.845233	0.025029
7	G_top_Chip	BLUP|GA_W=0.1	BFT100	0.340177	0.00703632	0.892423	0.0272387
8	G_top_Chip	BLUP|GA_W=0.1	BFT100	0.336458	0.00706909	0.947878	0.029842
9	G_top_Chip	BLUP|GA_W=0.1	BFT100	0.334089	0.00708263	0.980297	0.0313862
10	G_top_Chip	BLUP|GA_W=0.1	BFT100	0.332846	0.00708809	1.00055	0.032331
11	G_top_Chip	BLUP|GA_W=0.1	BFT100	0.332591	0.00708871	1.0048	0.0325309
4	G_top_Chip	BLUP|GA_W=0.1	DAYS100	0.26087	0.00734691	0.727197	0.0300876
5	G_top_Chip	BLUP|GA_W=0.1	DAYS100	0.256394	0.00696637	0.764895	0.0317925
6	G_top_Chip	BLUP|GA_W=0.1	DAYS100	0.256063	0.00681097	0.815423	0.0337553
7	G_top_Chip	BLUP|GA_W=0.1	DAYS100	0.254242	0.00672026	0.881864	0.0367139
8	G_top_Chip	BLUP|GA_W=0.1	DAYS100	0.251903	0.00668909	0.965895	0.0408458
9	G_top_Chip	BLUP|GA_W=0.1	DAYS100	0.250214	0.00667643	1.01787	0.0435981
10	G_top_Chip	BLUP|GA_W=0.1	DAYS100	0.24916	0.00667747	1.05019	0.0454191
11	G_top_Chip	BLUP|GA_W=0.1	DAYS100	0.248944	0.00667759	1.05694	0.045802
1	P_top_WGS	TABLUP	ADG100	0.259422	0.00722237	1.02753	0.0440412
2	P_top_WGS	TABLUP	ADG100	0.259423	0.00722207	1.02746	0.0440201
3	P_top_WGS	TABLUP	ADG100	0.25944	0.0072246	1.02742	0.0440264
4	P_top_WGS	TABLUP	ADG100	0.259537	0.00722711	1.02735	0.0440199
5	P_top_WGS	TABLUP	ADG100	0.259867	0.00722567	1.02726	0.0439549
6	P_top_WGS	TABLUP	ADG100	0.260097	0.00723942	1.02733	0.043949
7	P_top_WGS	TABLUP	ADG100	0.260551	0.00725898	1.02755	0.0439672
8	P_top_WGS	TABLUP	ADG100	0.26113	0.00733968	1.02913	0.0443759
9	P_top_WGS	TABLUP	ADG100	0.262621	0.0074141	1.03182	0.0448467
10	P_top_WGS	TABLUP	ADG100	0.26389	0.0074958	1.03597	0.0454322
11	P_top_WGS	TABLUP	ADG100	0.263311	0.00752827	1.03956	0.0460016
1	P_top_WGS	TABLUP	BFT100	0.337837	0.00734578	1.00738	0.0320884
2	P_top_WGS	TABLUP	BFT100	0.337995	0.00734363	1.00736	0.0320694
3	P_top_WGS	TABLUP	BFT100	0.338142	0.00734272	1.00737	0.032057
4	P_top_WGS	TABLUP	BFT100	0.338283	0.00734165	1.00735	0.0320366
5	P_top_WGS	TABLUP	BFT100	0.338316	0.00733186	1.00699	0.0319888
6	P_top_WGS	TABLUP	BFT100	0.338597	0.00731878	1.00686	0.0319146
7	P_top_WGS	TABLUP	BFT100	0.339468	0.00728531	1.00708	0.0317023
8	P_top_WGS	TABLUP	BFT100	0.34166	0.00719192	1.00785	0.0311109
9	P_top_WGS	TABLUP	BFT100	0.343999	0.00706638	1.00886	0.0303821
10	P_top_WGS	TABLUP	BFT100	0.347493	0.00692498	1.01001	0.0295038
11	P_top_WGS	TABLUP	BFT100	0.350176	0.00679946	1.01142	0.0287747
1	P_top_WGS	TABLUP	DAYS100	0.250337	0.00713528	1.0481	0.0466919
2	P_top_WGS	TABLUP	DAYS100	0.250296	0.00712982	1.04814	0.0466736
3	P_top_WGS	TABLUP	DAYS100	0.250307	0.00712733	1.04811	0.0466514
4	P_top_WGS	TABLUP	DAYS100	0.250395	0.00712339	1.04789	0.0465928
5	P_top_WGS	TABLUP	DAYS100	0.250955	0.0071031	1.0476	0.0464004
6	P_top_WGS	TABLUP	DAYS100	0.25162	0.0070995	1.0474	0.046235
7	P_top_WGS	TABLUP	DAYS100	0.251814	0.00711729	1.04714	0.0461366
8	P_top_WGS	TABLUP	DAYS100	0.252293	0.0071728	1.04806	0.0462164
9	P_top_WGS	TABLUP	DAYS100	0.2528	0.00723746	1.04943	0.0464941
10	P_top_WGS	TABLUP	DAYS100	0.25316	0.00729413	1.05138	0.0467648
11	P_top_WGS	TABLUP	DAYS100	0.252517	0.00736854	1.05393	0.0473742
1	P_top_WGS	GTBLUP	ADG100	0.256448	0.00738807	1.00921	0.0438789
2	P_top_WGS	GTBLUP	ADG100	0.257741	0.00747132	1.0095	0.0446812
3	P_top_WGS	GTBLUP	ADG100	0.257738	0.00750279	1.00901	0.0447705
4	P_top_WGS	GTBLUP	ADG100	0.257282	0.00745354	1.00956	0.0444606
5	P_top_WGS	GTBLUP	ADG100	0.257844	0.00755608	1.01041	0.0447078
6	P_top_WGS	GTBLUP	ADG100	0.259843	0.00751348	1.01309	0.0443424
7	P_top_WGS	GTBLUP	ADG100	0.258812	0.00749227	1.01363	0.0445652
8	P_top_WGS	GTBLUP	ADG100	0.25844	0.00738245	1.01685	0.0442488
9	P_top_WGS	GTBLUP	ADG100	0.259158	0.00738258	1.01888	0.0441909
10	P_top_WGS	GTBLUP	ADG100	0.25969	0.00735892	1.02062	0.0441294
11	P_top_WGS	GTBLUP	ADG100	0.260086	0.00735796	1.02181	0.0441374
1	P_top_WGS	GTBLUP	BFT100	0.341954	0.00706099	0.999853	0.0303832
2	P_top_WGS	GTBLUP	BFT100	0.341734	0.00693683	0.996048	0.0293977
3	P_top_WGS	GTBLUP	BFT100	0.340955	0.00696928	0.996019	0.0294481
4	P_top_WGS	GTBLUP	BFT100	0.340856	0.00696489	0.997329	0.02951
5	P_top_WGS	GTBLUP	BFT100	0.344068	0.00678806	0.99998	0.0282846
6	P_top_WGS	GTBLUP	BFT100	0.345898	0.00669953	0.999534	0.0277165
7	P_top_WGS	GTBLUP	BFT100	0.346321	0.00664465	0.996938	0.0274175
8	P_top_WGS	GTBLUP	BFT100	0.349541	0.00668714	1.00558	0.0281227
9	P_top_WGS	GTBLUP	BFT100	0.35074	0.00672852	1.00987	0.0284684
10	P_top_WGS	GTBLUP	BFT100	0.350082	0.00678566	1.01077	0.0287958
11	P_top_WGS	GTBLUP	BFT100	0.349928	0.006807	1.0107	0.0288587
1	P_top_WGS	GTBLUP	DAYS100	0.247357	0.00725576	1.02818	0.0463973
2	P_top_WGS	GTBLUP	DAYS100	0.248796	0.00721212	1.02755	0.0457293
3	P_top_WGS	GTBLUP	DAYS100	0.249096	0.00724531	1.02831	0.0457656
4	P_top_WGS	GTBLUP	DAYS100	0.249729	0.00734753	1.03213	0.0464931
5	P_top_WGS	GTBLUP	DAYS100	0.250924	0.00761682	1.02886	0.0467891
6	P_top_WGS	GTBLUP	DAYS100	0.248959	0.00742769	1.02521	0.0460086
7	P_top_WGS	GTBLUP	DAYS100	0.246827	0.00723734	1.02422	0.0458807
8	P_top_WGS	GTBLUP	DAYS100	0.247049	0.0071215	1.02928	0.0459115
9	P_top_WGS	GTBLUP	DAYS100	0.248519	0.00717289	1.03349	0.0460643
10	P_top_WGS	GTBLUP	DAYS100	0.249061	0.00719401	1.03571	0.046198
11	P_top_WGS	GTBLUP	DAYS100	0.249443	0.00720161	1.03659	0.0461877
1	P_top_WGS	GFBLUP	ADG100	0.256501	0.00741163	1.00901	0.044033
2	P_top_WGS	GFBLUP	ADG100	0.257885	0.00751466	1.00956	0.0449777
3	P_top_WGS	GFBLUP	ADG100	0.257751	0.00750665	1.00857	0.0449064
4	P_top_WGS	GFBLUP	ADG100	0.257192	0.0074367	1.01017	0.0445575
5	P_top_WGS	GFBLUP	ADG100	0.257053	0.00755377	1.01046	0.044982
6	P_top_WGS	GFBLUP	ADG100	0.258597	0.00751912	1.01285	0.0447889
7	P_top_WGS	GFBLUP	ADG100	0.257331	0.00746193	1.01273	0.0447743
8	P_top_WGS	GFBLUP	ADG100	0.257458	0.0073081	1.01651	0.0443043
9	P_top_WGS	GFBLUP	ADG100	0.257842	0.00725965	1.01893	0.0440673
10	P_top_WGS	GFBLUP	ADG100	0.258322	0.00721021	1.02218	0.0439532
11	P_top_WGS	GFBLUP	ADG100	0.259411	0.00721828	1.02753	0.0440338
1	P_top_WGS	GFBLUP	BFT100	0.341822	0.00706474	0.9998	0.0303474
2	P_top_WGS	GFBLUP	BFT100	0.341982	0.00695983	0.995103	0.029239
3	P_top_WGS	GFBLUP	BFT100	0.340731	0.00698992	0.995058	0.0293943
4	P_top_WGS	GFBLUP	BFT100	0.340439	0.00696663	0.996125	0.0294825
5	P_top_WGS	GFBLUP	BFT100	0.343763	0.00689919	0.999847	0.0286687
6	P_top_WGS	GFBLUP	BFT100	0.34362	0.0068958	0.99934	0.0285586
7	P_top_WGS	GFBLUP	BFT100	0.341963	0.00689937	0.995519	0.028574
8	P_top_WGS	GFBLUP	BFT100	0.344676	0.00697594	1.00412	0.0295081
9	P_top_WGS	GFBLUP	BFT100	0.344793	0.00713289	1.00833	0.0305223
10	P_top_WGS	GFBLUP	BFT100	0.340832	0.00726809	1.00806	0.0314901
11	P_top_WGS	GFBLUP	BFT100	0.337642	0.0073458	1.00668	0.0320815
1	P_top_WGS	GFBLUP	DAYS100	0.247176	0.00725105	1.02761	0.0464089
2	P_top_WGS	GFBLUP	DAYS100	0.248584	0.00726256	1.02569	0.0460459
3	P_top_WGS	GFBLUP	DAYS100	0.248959	0.00731433	1.02742	0.0462543
4	P_top_WGS	GFBLUP	DAYS100	0.24889	0.00738638	1.0315	0.0470725
5	P_top_WGS	GFBLUP	DAYS100	0.247614	0.00763804	1.02385	0.0473078
6	P_top_WGS	GFBLUP	DAYS100	0.245728	0.00739383	1.02112	0.046589
7	P_top_WGS	GFBLUP	DAYS100	0.245129	0.00727213	1.0225	0.046686
8	P_top_WGS	GFBLUP	DAYS100	0.24712	0.0071316	1.03385	0.0465244
9	P_top_WGS	GFBLUP	DAYS100	0.248221	0.00708909	1.03912	0.0464586
10	P_top_WGS	GFBLUP	DAYS100	0.249069	0.00712601	1.04281	0.0465956
11	P_top_WGS	GFBLUP	DAYS100	0.250327	0.00713577	1.04814	0.0466993
1	P_top_WGS	BLUP|GA_W=0.1	ADG100	0.255773	0.00783059	1.03043	0.0471833
2	P_top_WGS	BLUP|GA_W=0.1	ADG100	0.259539	0.00781311	1.03241	0.0472078
3	P_top_WGS	BLUP|GA_W=0.1	ADG100	0.260822	0.00775519	1.03193	0.0467776
4	P_top_WGS	BLUP|GA_W=0.1	ADG100	0.260652	0.00764504	1.03228	0.0462876
5	P_top_WGS	BLUP|GA_W=0.1	ADG100	0.262344	0.00748339	1.03166	0.0452059
6	P_top_WGS	BLUP|GA_W=0.1	ADG100	0.262668	0.00738172	1.03101	0.044664
7	P_top_WGS	BLUP|GA_W=0.1	ADG100	0.261542	0.00733067	1.03026	0.0445573
8	P_top_WGS	BLUP|GA_W=0.1	ADG100	0.260638	0.00728588	1.02945	0.0443642
9	P_top_WGS	BLUP|GA_W=0.1	ADG100	0.260431	0.00726937	1.02902	0.0442461
10	P_top_WGS	BLUP|GA_W=0.1	ADG100	0.260301	0.00726217	1.02882	0.0442101
11	P_top_WGS	BLUP|GA_W=0.1	ADG100	0.260278	0.00726095	1.02878	0.0442043
1	P_top_WGS	BLUP|GA_W=0.1	BFT100	0.34111	0.00699701	1.00253	0.0304557
2	P_top_WGS	BLUP|GA_W=0.1	BFT100	0.343481	0.00693791	1.00384	0.0295034
3	P_top_WGS	BLUP|GA_W=0.1	BFT100	0.343119	0.00698187	1.00433	0.0295903
4	P_top_WGS	BLUP|GA_W=0.1	BFT100	0.343594	0.00699484	1.0059	0.029807
5	P_top_WGS	BLUP|GA_W=0.1	BFT100	0.344129	0.00711188	1.00826	0.0304072
6	P_top_WGS	BLUP|GA_W=0.1	BFT100	0.343356	0.00715718	1.00807	0.0306715
7	P_top_WGS	BLUP|GA_W=0.1	BFT100	0.342054	0.00720178	1.00784	0.0310255
8	P_top_WGS	BLUP|GA_W=0.1	BFT100	0.340777	0.00724637	1.00782	0.031391
9	P_top_WGS	BLUP|GA_W=0.1	BFT100	0.340183	0.00726623	1.00776	0.0315304
10	P_top_WGS	BLUP|GA_W=0.1	BFT100	0.339853	0.00727675	1.00778	0.0316101
11	P_top_WGS	BLUP|GA_W=0.1	BFT100	0.339763	0.00727997	1.00776	0.0316285
1	P_top_WGS	BLUP|GA_W=0.1	DAYS100	0.247721	0.00764422	1.05243	0.0492365
2	P_top_WGS	BLUP|GA_W=0.1	DAYS100	0.252058	0.00757858	1.05258	0.0481447
3	P_top_WGS	BLUP|GA_W=0.1	DAYS100	0.25242	0.00754316	1.05162	0.0479384
4	P_top_WGS	BLUP|GA_W=0.1	DAYS100	0.253573	0.00750839	1.05371	0.0478505
5	P_top_WGS	BLUP|GA_W=0.1	DAYS100	0.254682	0.0073724	1.05225	0.0470976
6	P_top_WGS	BLUP|GA_W=0.1	DAYS100	0.253095	0.00728118	1.0508	0.0469006
7	P_top_WGS	BLUP|GA_W=0.1	DAYS100	0.251703	0.0072202	1.05016	0.0469112
8	P_top_WGS	BLUP|GA_W=0.1	DAYS100	0.251002	0.0071846	1.04928	0.0468393
9	P_top_WGS	BLUP|GA_W=0.1	DAYS100	0.250983	0.00716893	1.04885	0.0467435
10	P_top_WGS	BLUP|GA_W=0.1	DAYS100	0.250894	0.00716493	1.04871	0.0467352
11	P_top_WGS	BLUP|GA_W=0.1	DAYS100	0.250891	0.00716357	1.04867	0.0467268
1	G_top_WGS	TABLUP	ADG100	0.259346	0.00721769	1.03048	0.0441819
2	G_top_WGS	TABLUP	ADG100	0.259	0.0072138	1.03766	0.0445644
3	G_top_WGS	TABLUP	ADG100	0.258739	0.00720871	1.04571	0.0450035
4	G_top_WGS	TABLUP	ADG100	0.257895	0.0071923	1.06329	0.0459558
5	G_top_WGS	TABLUP	ADG100	0.254921	0.00714858	1.16711	0.0517532
6	G_top_WGS	TABLUP	ADG100	0.253131	0.00715087	1.26613	0.0577428
7	G_top_WGS	TABLUP	ADG100	0.24924	0.00715029	1.42523	0.068535
8	G_top_WGS	TABLUP	ADG100	0.24565	0.00722019	1.62111	0.0845156
9	G_top_WGS	TABLUP	ADG100	0.247681	0.00727783	1.60954	0.0843636
10	G_top_WGS	TABLUP	ADG100	0.253838	0.00735292	1.38372	0.0677873
11	G_top_WGS	TABLUP	ADG100	0.263311	0.00752827	1.03956	0.0460016
1	G_top_WGS	TABLUP	BFT100	0.337595	0.00735228	1.00962	0.0322317
2	G_top_WGS	TABLUP	BFT100	0.337392	0.00735746	1.0148	0.032459
3	G_top_WGS	TABLUP	BFT100	0.33706	0.00736238	1.02013	0.032722
4	G_top_WGS	TABLUP	BFT100	0.336316	0.00737848	1.03278	0.0334126
5	G_top_WGS	TABLUP	BFT100	0.333398	0.00738509	1.09832	0.0366209
6	G_top_WGS	TABLUP	BFT100	0.33225	0.00737484	1.15627	0.0392057
7	G_top_WGS	TABLUP	BFT100	0.330802	0.0073397	1.23962	0.0427678
8	G_top_WGS	TABLUP	BFT100	0.330564	0.00726349	1.32484	0.0458698
9	G_top_WGS	TABLUP	BFT100	0.334751	0.00716522	1.31503	0.0439982
10	G_top_WGS	TABLUP	BFT100	0.342069	0.00698226	1.20909	0.0376724
11	G_top_WGS	TABLUP	BFT100	0.350176	0.00679946	1.01142	0.0287747
1	G_top_WGS	TABLUP	DAYS100	0.250243	0.00713327	1.05111	0.0468557
2	G_top_WGS	TABLUP	DAYS100	0.249917	0.00713129	1.05842	0.0472711
3	G_top_WGS	TABLUP	DAYS100	0.249613	0.00712763	1.06614	0.047677
4	G_top_WGS	TABLUP	DAYS100	0.24893	0.00711896	1.08505	0.0487513
5	G_top_WGS	TABLUP	DAYS100	0.24633	0.00707787	1.20121	0.0553339
6	G_top_WGS	TABLUP	DAYS100	0.244282	0.00709183	1.31614	0.0623266
7	G_top_WGS	TABLUP	DAYS100	0.240597	0.00712028	1.50158	0.0751184
8	G_top_WGS	TABLUP	DAYS100	0.235558	0.00717263	1.72212	0.0937468
9	G_top_WGS	TABLUP	DAYS100	0.236375	0.00724698	1.68758	0.0918678
10	G_top_WGS	TABLUP	DAYS100	0.243235	0.00730808	1.42639	0.0716246
11	G_top_WGS	TABLUP	DAYS100	0.252517	0.00736854	1.05393	0.0473742
1	G_top_WGS	GTBLUP	ADG100	0.212954	0.00789657	0.423801	0.0172853
2	G_top_WGS	GTBLUP	ADG100	0.242929	0.00789758	0.449366	0.0170418
3	G_top_WGS	GTBLUP	ADG100	0.247158	0.0081099	0.448374	0.0170873
4	G_top_WGS	GTBLUP	ADG100	0.257635	0.00825263	0.459815	0.017758
5	G_top_WGS	GTBLUP	ADG100	0.263909	0.00825037	0.473359	0.0190118
6	G_top_WGS	GTBLUP	ADG100	0.265873	0.0078369	0.526234	0.0241828
7	G_top_WGS	GTBLUP	ADG100	0.263673	0.0082064	0.511658	0.0212749
8	G_top_WGS	GTBLUP	ADG100	0.265553	0.00802289	0.587712	0.0243
9	G_top_WGS	GTBLUP	ADG100	0.266963	0.00785092	0.702987	0.0292645
10	G_top_WGS	GTBLUP	ADG100	0.26605	0.00765248	0.866591	0.0369103
11	G_top_WGS	GTBLUP	ADG100	0.260086	0.00735796	1.02181	0.0441374
1	G_top_WGS	GTBLUP	BFT100	0.285661	0.00721124	0.512248	0.0141055
2	G_top_WGS	GTBLUP	BFT100	0.296633	0.00693274	0.501602	0.0137252
3	G_top_WGS	GTBLUP	BFT100	0.315584	0.00707136	0.52491	0.0138197
4	G_top_WGS	GTBLUP	BFT100	0.330533	0.00665458	0.545072	0.0129247
5	G_top_WGS	GTBLUP	BFT100	0.344645	0.00662792	0.569336	0.0133817
6	G_top_WGS	GTBLUP	BFT100	0.341378	0.0067575	1.28892	0.24759
7	G_top_WGS	GTBLUP	BFT100	0.340693	0.00758062	1.23886	0.236735
8	G_top_WGS	GTBLUP	BFT100	0.346196	0.00728278	0.930201	0.156919
9	G_top_WGS	GTBLUP	BFT100	0.351583	0.00671186	0.76897	0.020487
10	G_top_WGS	GTBLUP	BFT100	0.35195	0.00674836	0.894623	0.0246114
11	G_top_WGS	GTBLUP	BFT100	0.349928	0.006807	1.0107	0.0288587
1	G_top_WGS	GTBLUP	DAYS100	0.220203	0.00807668	0.442524	0.0175992
2	G_top_WGS	GTBLUP	DAYS100	0.261998	0.00800756	0.488991	0.0177291
3	G_top_WGS	GTBLUP	DAYS100	0.26596	0.00784502	0.490783	0.0178966
4	G_top_WGS	GTBLUP	DAYS100	0.265815	0.00807699	0.486273	0.0183422
5	G_top_WGS	GTBLUP	DAYS100	0.253127	0.00770436	0.465281	0.0185498
6	G_top_WGS	GTBLUP	DAYS100	0.248783	0.00762542	0.468585	0.0191606
7	G_top_WGS	GTBLUP	DAYS100	0.250248	0.00762938	0.498897	0.0206536
8	G_top_WGS	GTBLUP	DAYS100	0.254144	0.00762177	0.582423	0.0243524
9	G_top_WGS	GTBLUP	DAYS100	0.255977	0.00749656	0.704191	0.0296388
10	G_top_WGS	GTBLUP	DAYS100	0.255062	0.00740898	0.874795	0.0377882
11	G_top_WGS	GTBLUP	DAYS100	0.249443	0.00720161	1.03659	0.0461877
1	G_top_WGS	GFBLUP	ADG100	0.20727	0.00824358	0.400666	0.0176212
2	G_top_WGS	GFBLUP	ADG100	0.239807	0.00821145	0.430657	0.0171433
3	G_top_WGS	GFBLUP	ADG100	0.243522	0.00796352	0.429592	0.0163997
4	G_top_WGS	GFBLUP	ADG100	0.25809	0.00834322	0.449932	0.0177234
5	G_top_WGS	GFBLUP	ADG100	0.263511	0.0086416	0.464831	0.0184614
6	G_top_WGS	GFBLUP	ADG100	0.265647	0.00764661	0.642393	0.0416744
7	G_top_WGS	GFBLUP	ADG100	0.263646	0.00819233	0.488232	0.0200661
8	G_top_WGS	GFBLUP	ADG100	0.265222	0.00788064	0.536254	0.0213423
9	G_top_WGS	GFBLUP	ADG100	0.265533	0.00774662	0.609466	0.0243435
10	G_top_WGS	GFBLUP	ADG100	0.265401	0.00754112	0.742332	0.0300555
11	G_top_WGS	GFBLUP	ADG100	0.259411	0.00721828	1.02753	0.0440338
1	G_top_WGS	GFBLUP	BFT100	0.29229	0.00707904	0.512243	0.0135827
2	G_top_WGS	GFBLUP	BFT100	0.297929	0.00709743	0.492155	0.0136188
3	G_top_WGS	GFBLUP	BFT100	0.320758	0.00737043	0.524104	0.0141119
4	G_top_WGS	GFBLUP	BFT100	0.334659	0.00662378	0.543327	0.0128091
5	G_top_WGS	GFBLUP	BFT100	0.344555	0.00680324	1.18778	0.270513
6	G_top_WGS	GFBLUP	BFT100	0.338239	0.0073815	1.70672	0.359462
7	G_top_WGS	GFBLUP	BFT100	0.334514	0.00773984	1.74632	0.357641
8	G_top_WGS	GFBLUP	BFT100	0.330727	0.00809443	1.76888	0.357912
9	G_top_WGS	GFBLUP	BFT100	0.331296	0.0084189	1.44538	0.273318
10	G_top_WGS	GFBLUP	BFT100	0.341909	0.00720708	0.794285	0.0230947
11	G_top_WGS	GFBLUP	BFT100	0.337642	0.0073458	1.00668	0.0320815
1	G_top_WGS	GFBLUP	DAYS100	0.21172	0.00812247	0.414519	0.0177974
2	G_top_WGS	GFBLUP	DAYS100	0.256531	0.00765335	0.462893	0.0166343
3	G_top_WGS	GFBLUP	DAYS100	0.258224	0.00772543	0.462287	0.0172457
4	G_top_WGS	GFBLUP	DAYS100	0.25732	0.00791016	0.458264	0.0176483
5	G_top_WGS	GFBLUP	DAYS100	0.247985	0.00771172	0.442075	0.0180123
6	G_top_WGS	GFBLUP	DAYS100	0.247139	0.00757346	0.640081	0.0658038
7	G_top_WGS	GFBLUP	DAYS100	0.251667	0.00767183	0.474197	0.0195734
8	G_top_WGS	GFBLUP	DAYS100	0.255512	0.00765929	0.528982	0.0218441
9	G_top_WGS	GFBLUP	DAYS100	0.257467	0.00753554	0.609736	0.0252301
10	G_top_WGS	GFBLUP	DAYS100	0.256804	0.0073588	0.749785	0.0314789
11	G_top_WGS	GFBLUP	DAYS100	0.250327	0.00713577	1.04814	0.0466993
1	G_top_WGS	BLUP|GA_W=0.1	ADG100	0.26129	0.00781887	0.723932	0.0299486
2	G_top_WGS	BLUP|GA_W=0.1	ADG100	0.266458	0.00783233	0.728138	0.0301976
3	G_top_WGS	BLUP|GA_W=0.1	ADG100	0.267028	0.00785585	0.721741	0.0299345
4	G_top_WGS	BLUP|GA_W=0.1	ADG100	0.269206	0.00791556	0.720015	0.0299378
5	G_top_WGS	BLUP|GA_W=0.1	ADG100	0.268833	0.00774771	0.752936	0.0312626
6	G_top_WGS	BLUP|GA_W=0.1	ADG100	0.267273	0.00759982	0.789948	0.0327078
7	G_top_WGS	BLUP|GA_W=0.1	ADG100	0.265809	0.00747928	0.846597	0.0351972
8	G_top_WGS	BLUP|GA_W=0.1	ADG100	0.263588	0.00736827	0.921791	0.0387032
9	G_top_WGS	BLUP|GA_W=0.1	ADG100	0.262008	0.007314	0.972276	0.0412475
10	G_top_WGS	BLUP|GA_W=0.1	ADG100	0.260931	0.00728021	1.0075	0.0430794
11	G_top_WGS	BLUP|GA_W=0.1	ADG100	0.260278	0.00726095	1.02878	0.0442043
1	G_top_WGS	BLUP|GA_W=0.1	BFT100	0.343672	0.00662863	0.791277	0.0214637
2	G_top_WGS	BLUP|GA_W=0.1	BFT100	0.343843	0.00671062	0.78546	0.0217181
3	G_top_WGS	BLUP|GA_W=0.1	BFT100	0.346645	0.00675478	0.784494	0.0215942
4	G_top_WGS	BLUP|GA_W=0.1	BFT100	0.349338	0.00671692	0.784742	0.0212949
5	G_top_WGS	BLUP|GA_W=0.1	BFT100	0.350175	0.00690313	0.813076	0.0224304
6	G_top_WGS	BLUP|GA_W=0.1	BFT100	0.348012	0.0070004	0.84001	0.0237311
7	G_top_WGS	BLUP|GA_W=0.1	BFT100	0.34537	0.00711023	0.880628	0.0256961
8	G_top_WGS	BLUP|GA_W=0.1	BFT100	0.342687	0.00719982	0.934407	0.0282338
9	G_top_WGS	BLUP|GA_W=0.1	BFT100	0.341196	0.00724266	0.969606	0.0298654
10	G_top_WGS	BLUP|GA_W=0.1	BFT100	0.340278	0.00726708	0.99356	0.0309715
11	G_top_WGS	BLUP|GA_W=0.1	BFT100	0.339763	0.00727997	1.00776	0.0316285
1	G_top_WGS	BLUP|GA_W=0.1	DAYS100	0.254644	0.00732101	0.743315	0.0307638
2	G_top_WGS	BLUP|GA_W=0.1	DAYS100	0.258643	0.00743174	0.741087	0.0308267
3	G_top_WGS	BLUP|GA_W=0.1	DAYS100	0.259633	0.0075138	0.738598	0.0311045
4	G_top_WGS	BLUP|GA_W=0.1	DAYS100	0.260835	0.00759876	0.738329	0.0311902
5	G_top_WGS	BLUP|GA_W=0.1	DAYS100	0.258615	0.00745656	0.7672	0.0325945
6	G_top_WGS	BLUP|GA_W=0.1	DAYS100	0.257119	0.00735871	0.80307	0.0341743
7	G_top_WGS	BLUP|GA_W=0.1	DAYS100	0.255758	0.00727999	0.859622	0.0368441
8	G_top_WGS	BLUP|GA_W=0.1	DAYS100	0.254017	0.00722115	0.937679	0.0407177
9	G_top_WGS	BLUP|GA_W=0.1	DAYS100	0.252575	0.00718918	0.989978	0.0434697
10	G_top_WGS	BLUP|GA_W=0.1	DAYS100	0.251525	0.00717287	1.02656	0.0454857
11	G_top_WGS	BLUP|GA_W=0.1	DAYS100	0.250891	0.00716357	1.04867	0.0467268
“Chip” represents all variants from the SNP chip data, and “WGS” represents all WGS variants. “P_top5%_Chip” and “P_top5%_WGS “represent top 5% SNPs based on P-value ranking from a large GWAS meta-analysis in the SNP chip and WGS data, respectively. “G_top5%_Chip” and “G_top5%_WGS” represent top 5% SNPs based on estimated marker effects from an RR-BLUP analysis in the SNP chip and WGS data, respe…
